# Supplementary material for: Crystal structure of 4-amino­benzoic acid–4-methyl­pyridine (1/1)
Source: Acta Crystallogr E Crystallogr Commun. 2015 Jan 21;71(Pt 2):o125–6. doi: 10.1107/S2056989015000791 (PMC4384565; doi:10.1107/S2056989015000791)
Supplement: Supplementary file 1 [file e-71-0o125-sup1.cif]

##############################################################################
#                                                                            #
# This CIF contains the data in a paper accepted for publication in          #
# Acta Crystallographica Section E. It conforms to the requirements of       #
# Notes for Authors for Acta Crystallographica Section E, and has been       #
# peer reviewed under the auspices of the IUCr Commission on Journals.       #
#                                                                            #
# Full details of the Crystallographic Information File format               #
# are given in the paper "The Crystallographic Information File (CIF):       #
# a New Standard Archive File for Crystallography" by S. R. Hall, F. H.      #
# Allen and I. D. Brown [Acta Cryst. (1991), A47, 655-685].                  #
#                                                                            #
# The current version of the core CIF dictionary is obtainable from          #
# ftp://ftp.iucr.org/pub/cif_core.dic.                                       #
#                                                                            #
# Software is freely available for graphical display of the structure(s)     #
# in this CIF. For information consult the CIF software page                 #
# http://www.iucr.org/resources/cif/software.                                #
#                                                                            #
# This file may be used for bona fide research purposes within the           #
# scientific community so long as proper attribution is given to the journal # 
# article from which it was obtained.                                        #
#                                                                            #
##############################################################################
data_global
_audit_creation_method     SHELXL97
_journal_date_recd_electronic     2015-01-02
_journal_date_accepted     2015-01-14
_journal_name_full     'Acta Crystallographica, Section E'
_journal_year     2015
_journal_volume     71
_journal_issue      2
_journal_page_first     o125
_journal_page_last     o126
_journal_paper_category     HO
_journal_paper_doi     10.1107/S2056989015000791
_journal_coeditor_code     HB7348
_publ_contact_author_name     'G. Chakkaravarthi'
_publ_contact_author_address
;
Department of Physics
CPCL Polytechnic College
Chennai 600 068
India
;
_publ_contact_author_email
                            'chakkaravarthi_2005@yahoo.com, mohan66@hotmail.com'
_publ_contact_author_fax     ?
_publ_contact_author_phone     '08608587478'
_publ_section_title
;
Crystal structure of 4-aminobenzoic acid--4-methylpyridine (1/1)
;
_publ_section_title_footnote     .
loop_
    _publ_author_name
    _publ_author_address
    'M. Krishna Kumar'
;
Department of Physics,
Presidency College,
Chennai 600 005,
India
;
    'P. Pandi'
;
Department of Physics,
Panimalar Engineering College,
Chennai 600 123,
India
;
    'S. Sudhahar'
;
Department of Physics,
Presidency College,
Chennai 600 005,
India
;
    'G. Chakkaravarthi'
;
Department of Physics,
CPCL Polytechnic College,
Chennai 600 068,
India
;
    'R. Mohan Kumar'
;
Department of Physics,
Presidency College,
Chennai 600 005
India
;
_publ_section_synopsis
;
In the 1:1 adduct of 4-methylpyridine and 4-aminobenzoic acid, the carboxylic
acid group is linked to the pyridine ring by an O---H...N hydrogen bond, forming
a dimer. The dimers are linked by N---H...O hydrogen bonds, generating (010)
sheets.
;
data_I
_audit_creation_method     SHELXL-97
_chemical_name_systematic
;
4-Aminobenzoic acid--4-methylpyridine (1/1)
;
_chemical_name_common     ?
_chemical_formula_moiety     'C6 H7 N, C7 H7 N O2'
_chemical_formula_sum     'C13 H14 N2 O2'
_chemical_formula_iupac     'C6 H7 N, C7 H7 N O2'
_chemical_formula_weight     230.26
_chemical_melting_point     ?
_symmetry_cell_setting     monoclinic
_symmetry_space_group_name_H-M     'P c'
_symmetry_space_group_name_Hall     'P -2yc'
loop_
    _symmetry_equiv_pos_as_xyz
    'x, y, z'
    'x, -y, z+1/2'
_cell_length_a     7.5970(7)
_cell_length_b     11.6665(12)
_cell_length_c     7.6754(8)
_cell_angle_alpha     90.00
_cell_angle_beta     114.200(3)
_cell_angle_gamma     90.00
_cell_volume     620.49(11)
_cell_formula_units_Z     2
_cell_measurement_reflns_used     2749
_cell_measurement_theta_min     3.4
_cell_measurement_theta_max     21.8
_cell_measurement_temperature     295(2)
_exptl_crystal_description     block
_exptl_crystal_colour     colourless
_exptl_crystal_size_max     0.28
_exptl_crystal_size_mid     0.24
_exptl_crystal_size_min     0.20
_exptl_crystal_density_diffrn     1.232
_exptl_crystal_density_meas     ?
_exptl_crystal_density_method     'not measured'
_exptl_crystal_F_000     244
_exptl_absorpt_coefficient_mu     0.085
_exptl_absorpt_correction_type     multi-scan
_exptl_absorpt_process_details
;
(SADABS; Sheldrick, 1996)
;
_exptl_absorpt_correction_T_min     0.9767
_exptl_absorpt_correction_T_max     0.9833
_exptl_special_details     ?
_diffrn_ambient_temperature     295(2)
_diffrn_radiation_type     MoK\a
_diffrn_radiation_wavelength     0.71073
_diffrn_radiation_source     'fine-focus sealed tube'
_diffrn_radiation_monochromator     graphite
_diffrn_measurement_device_type     'Bruker Kappa APEXII CCD'
_diffrn_measurement_method     '\w and \f scan'
_diffrn_detector_area_resol_mean     ?
_diffrn_reflns_number     10064
_diffrn_reflns_av_R_equivalents     0.0301
_diffrn_reflns_av_sigmaI/netI     0.0273
_diffrn_reflns_theta_min     3.39
_diffrn_reflns_theta_max     26.71
_diffrn_reflns_theta_full     26.71
_diffrn_measured_fraction_theta_max     0.995
_diffrn_measured_fraction_theta_full     0.995
_diffrn_reflns_limit_h_min     -9
_diffrn_reflns_limit_h_max     8
_diffrn_reflns_limit_k_min     -14
_diffrn_reflns_limit_k_max     14
_diffrn_reflns_limit_l_min     -9
_diffrn_reflns_limit_l_max     9
_diffrn_standards_number     0
_diffrn_standards_interval_count     ?
_diffrn_standards_interval_time     0
_diffrn_standards_decay_%     ?
_refine_special_details
;
 Refinement of F^2^ against ALL reflections.  The weighted R-factor wR and
 goodness of fit S are based on F^2^, conventional R-factors R are based
 on F, with F set to zero for negative F^2^. The threshold expression of
 F^2^ > 2sigma(F^2^) is used only for calculating R-factors(gt) etc. and is
 not relevant to the choice of reflections for refinement.  R-factors based
 on F^2^ are statistically about twice as large as those based on F, and R-
 factors based on ALL data will be even larger.
;
_reflns_number_total     2144
_reflns_number_gt     1458
_reflns_threshold_expression     I>2\s(I)
_refine_ls_structure_factor_coef     Fsqd
_refine_ls_matrix_type     full
_refine_ls_R_factor_all     0.0739
_refine_ls_R_factor_gt     0.0380
_refine_ls_wR_factor_gt     0.0873
_refine_ls_wR_factor_ref     0.1079
_refine_ls_goodness_of_fit_ref     1.032
_refine_ls_restrained_S_all     1.032
_refine_ls_number_reflns     2144
_refine_ls_number_parameters     159
_refine_ls_number_restraints     3
_refine_ls_hydrogen_treatment     mixed
_refine_ls_weighting_scheme     calc
_refine_ls_weighting_details
         'calc w=1/[\s^2^(Fo^2^)+(0.0554P)^2^+0.0229P] where P=(Fo^2^+2Fc^2^)/3'
_atom_sites_solution_hydrogens     geom
_atom_sites_solution_primary     direct
_atom_sites_solution_secondary     difmap
_refine_ls_shift/su_max     0.000
_refine_ls_shift/su_mean     0.000
_refine_diff_density_max     0.120
_refine_diff_density_min     -0.126
_refine_ls_extinction_method
;
SHELXL97 (Sheldrick, 2008)
;
_refine_ls_extinction_coef     0.013(4)
_refine_ls_extinction_expression
                                  'Fc^*^=kFc[1+0.001xFc^2^\l^3^/sin(2\q)]^-1/4^'
loop_
    _atom_type_symbol
    _atom_type_description
    _atom_type_scat_dispersion_real
    _atom_type_scat_dispersion_imag
    _atom_type_scat_source
    'C' 'C' 0.0033 0.0016
                         'International Tables Vol C Tables 4.2.6.8 and 6.1.1.4'
    'H' 'H' 0.0000 0.0000
                         'International Tables Vol C Tables 4.2.6.8 and 6.1.1.4'
    'N' 'N' 0.0061 0.0033
                         'International Tables Vol C Tables 4.2.6.8 and 6.1.1.4'
    'O' 'O' 0.0106 0.0060
                         'International Tables Vol C Tables 4.2.6.8 and 6.1.1.4'
_computing_data_collection
;
APEX2 (Bruker, 2004)
;
_computing_cell_refinement
;
SAINT (Bruker, 2004)
;
_computing_data_reduction
;
SAINT (Bruker, 2004)
;
_computing_structure_solution
;
SHELXS97 (Sheldrick, 2008)
;
_computing_structure_refinement
;
SHELXL97 (Sheldrick, 2015)
;
_computing_molecular_graphics
;
PLATON (Spek, 2009)
;
_computing_publication_material
;
SHELXL97 (Sheldrick, 2015)
;
loop_
    _atom_site_type_symbol
    _atom_site_label
    _atom_site_fract_x
    _atom_site_fract_y
    _atom_site_fract_z
    _atom_site_U_iso_or_equiv
    _atom_site_adp_type
    _atom_site_calc_flag
    _atom_site_refinement_flags
    _atom_site_occupancy
    _atom_site_symmetry_multiplicity
    _atom_site_disorder_assembly
    _atom_site_disorder_group
    C C1 0.3693(4) 0.1034(2) 0.7149(4) 0.0567(6) Uani d . 1 1 . .
    C C2 0.4434(4) 0.2029(2) 0.6722(4) 0.0591(7) Uani d . 1 1 . .
    H H2 0.3671 0.2471 0.5675 0.071 Uiso calc R 1 1 . .
    C C3 0.6273(4) 0.2362(2) 0.7829(3) 0.0558(6) Uani d . 1 1 . .
    H H3 0.6737 0.3037 0.7529 0.067 Uiso calc R 1 1 . .
    C C4 0.7475(4) 0.1730(2) 0.9383(4) 0.0508(6) Uani d . 1 1 . .
    C C5 0.6737(4) 0.0738(2) 0.9798(4) 0.0594(7) Uani d . 1 1 . .
    H H5 0.7516 0.0294 1.0835 0.071 Uiso calc R 1 1 . .
    C C6 0.4892(4) 0.0392(2) 0.8724(4) 0.0629(7) Uani d . 1 1 . .
    H H6 0.4429 -0.0278 0.9043 0.076 Uiso calc R 1 1 . .
    C C7 0.9416(4) 0.2104(2) 1.0596(4) 0.0587(7) Uani d . 1 1 . .
    C C8 0.4371(5) 0.4546(2) 1.3188(5) 0.0729(8) Uani d . 1 1 . .
    H H8 0.3567 0.5148 1.3183 0.087 Uiso calc R 1 1 . .
    C C9 0.6306(4) 0.4655(2) 1.4263(4) 0.0693(8) Uani d . 1 1 . .
    H H9 0.6791 0.5319 1.4967 0.083 Uiso calc R 1 1 . .
    C C10 0.7534(4) 0.3784(2) 1.4304(4) 0.0639(7) Uani d . 1 1 . .
    C C11 0.6716(4) 0.2836(2) 1.3242(4) 0.0718(8) Uani d . 1 1 . .
    H H11 0.7487 0.2220 1.3229 0.086 Uiso calc R 1 1 . .
    C C12 0.4767(5) 0.2790(3) 1.2196(4) 0.0766(9) Uani d . 1 1 . .
    H H12 0.4249 0.2135 1.1479 0.092 Uiso calc R 1 1 . .
    C C13 0.9658(5) 0.3866(3) 1.5468(6) 0.0954(11) Uani d . 1 1 . .
    H H13A 1.0310 0.3941 1.4635 0.143 Uiso calc R 1 1 . .
    H H13B 1.0099 0.3186 1.6229 0.143 Uiso calc R 1 1 . .
    H H13C 0.9930 0.4524 1.6289 0.143 Uiso calc R 1 1 . .
    N N1 0.1840(4) 0.0710(2) 0.6087(4) 0.0827(8) Uani d . 1 1 . .
    H H1A 0.1113 0.1124 0.5137 0.099 Uiso calc R 1 1 . .
    H H1B 0.1395 0.0092 0.6364 0.099 Uiso calc R 1 1 . .
    N N2 0.3582(3) 0.3627(2) 1.2152(4) 0.0722(6) Uani d . 1 1 . .
    O O1 0.9921(3) 0.30989(17) 1.0123(3) 0.0808(6) Uani d D 1 1 . .
    H H1 1.109(2) 0.324(3) 1.076(5) 0.121 Uiso d D 1 1 . .
    O O2 1.0516(3) 0.15755(17) 1.1996(3) 0.0778(6) Uani d . 1 1 . .
loop_
    _atom_site_aniso_label
    _atom_site_aniso_U_11
    _atom_site_aniso_U_22
    _atom_site_aniso_U_33
    _atom_site_aniso_U_12
    _atom_site_aniso_U_13
    _atom_site_aniso_U_23
    C1 0.0545(16) 0.0584(15) 0.0526(15) -0.0071(14) 0.0173(13) -0.0070(14)
    C2 0.0599(17) 0.0581(15) 0.0489(15) 0.0009(12) 0.0118(13) 0.0088(12)
    C3 0.0582(16) 0.0536(13) 0.0509(15) -0.0050(13) 0.0175(13) 0.0058(12)
    C4 0.0529(14) 0.0490(12) 0.0442(13) 0.0040(12) 0.0135(12) 0.0026(12)
    C5 0.0671(18) 0.0516(14) 0.0484(16) 0.0021(13) 0.0124(14) 0.0046(12)
    C6 0.077(2) 0.0518(14) 0.0590(17) -0.0076(14) 0.0273(15) 0.0048(13)
    C7 0.0563(17) 0.0532(13) 0.0583(17) 0.0045(13) 0.0150(14) 0.0003(14)
    C8 0.0630(18) 0.0626(16) 0.081(2) 0.0031(15) 0.0172(16) 0.0007(16)
    C9 0.068(2) 0.0617(17) 0.0665(19) -0.0085(14) 0.0150(16) -0.0042(13)
    C10 0.0579(18) 0.0740(17) 0.0585(17) -0.0045(16) 0.0225(14) 0.0063(15)
    C11 0.0680(19) 0.0723(18) 0.078(2) 0.0015(15) 0.0325(18) -0.0048(16)
    C12 0.077(2) 0.0747(19) 0.074(2) -0.0158(17) 0.0260(17) -0.0171(16)
    C13 0.0604(19) 0.105(2) 0.104(3) -0.0070(17) 0.0163(18) 0.002(2)
    N1 0.0655(16) 0.0852(18) 0.0809(18) -0.0163(13) 0.0132(14) 0.0063(15)
    N2 0.0567(14) 0.0719(15) 0.0766(16) -0.0059(13) 0.0157(12) -0.0023(13)
    O1 0.0588(11) 0.0691(12) 0.0883(16) -0.0105(10) 0.0035(11) 0.0130(11)
    O2 0.0678(13) 0.0726(12) 0.0665(12) 0.0068(10) 0.0006(10) 0.0090(10)
_geom_special_details
;
 All esds (except the esd in the dihedral angle between two l.s. planes)
 are estimated using the full covariance matrix.  The cell esds are taken
 into account individually in the estimation of esds in distances, angles
 and torsion angles; correlations between esds in cell parameters are only
 used when they are defined by crystal symmetry.  An approximate (isotropic)
 treatment of cell esds is used for estimating esds involving l.s. planes.
;
loop_
    _geom_bond_atom_site_label_1
    _geom_bond_atom_site_label_2
    _geom_bond_site_symmetry_2
    _geom_bond_distance
    _geom_bond_publ_flag
    C1 N1 . 1.359(4) ?
    C1 C2 . 1.387(3) ?
    C1 C6 . 1.397(4) ?
    C2 C3 . 1.361(4) ?
    C2 H2 . 0.9300 ?
    C3 C4 . 1.380(3) ?
    C3 H3 . 0.9300 ?
    C4 C5 . 1.379(3) ?
    C4 C7 . 1.452(3) ?
    C5 C6 . 1.364(4) ?
    C5 H5 . 0.9300 ?
    C6 H6 . 0.9300 ?
    C7 O2 . 1.224(3) ?
    C7 O1 . 1.319(3) ?
    C8 N2 . 1.323(3) ?
    C8 C9 . 1.365(4) ?
    C8 H8 . 0.9300 ?
    C9 C10 . 1.371(4) ?
    C9 H9 . 0.9300 ?
    C10 C11 . 1.363(4) ?
    C10 C13 . 1.493(5) ?
    C11 C12 . 1.366(4) ?
    C11 H11 . 0.9300 ?
    C12 N2 . 1.319(4) ?
    C12 H12 . 0.9300 ?
    C13 H13A . 0.9600 ?
    C13 H13B . 0.9600 ?
    C13 H13C . 0.9600 ?
    N1 H1A . 0.8600 ?
    N1 H1B . 0.8600 ?
    O1 H1 . 0.836(10) ?
loop_
    _geom_angle_atom_site_label_1
    _geom_angle_atom_site_label_2
    _geom_angle_atom_site_label_3
    _geom_angle_site_symmetry_1
    _geom_angle_site_symmetry_3
    _geom_angle
    _geom_angle_publ_flag
    N1 C1 C2 . . 120.8(2) ?
    N1 C1 C6 . . 121.2(2) ?
    C2 C1 C6 . . 118.0(2) ?
    C3 C2 C1 . . 120.2(2) ?
    C3 C2 H2 . . 119.9 ?
    C1 C2 H2 . . 119.9 ?
    C2 C3 C4 . . 122.2(2) ?
    C2 C3 H3 . . 118.9 ?
    C4 C3 H3 . . 118.9 ?
    C5 C4 C3 . . 117.4(2) ?
    C5 C4 C7 . . 120.4(2) ?
    C3 C4 C7 . . 122.1(2) ?
    C6 C5 C4 . . 121.5(2) ?
    C6 C5 H5 . . 119.2 ?
    C4 C5 H5 . . 119.2 ?
    C5 C6 C1 . . 120.6(2) ?
    C5 C6 H6 . . 119.7 ?
    C1 C6 H6 . . 119.7 ?
    O2 C7 O1 . . 120.9(3) ?
    O2 C7 C4 . . 124.1(2) ?
    O1 C7 C4 . . 115.0(2) ?
    N2 C8 C9 . . 123.3(3) ?
    N2 C8 H8 . . 118.4 ?
    C9 C8 H8 . . 118.4 ?
    C8 C9 C10 . . 119.9(3) ?
    C8 C9 H9 . . 120.0 ?
    C10 C9 H9 . . 120.0 ?
    C11 C10 C9 . . 116.6(3) ?
    C11 C10 C13 . . 121.7(3) ?
    C9 C10 C13 . . 121.7(3) ?
    C10 C11 C12 . . 120.2(3) ?
    C10 C11 H11 . . 119.9 ?
    C12 C11 H11 . . 119.9 ?
    N2 C12 C11 . . 123.4(3) ?
    N2 C12 H12 . . 118.3 ?
    C11 C12 H12 . . 118.3 ?
    C10 C13 H13A . . 109.5 ?
    C10 C13 H13B . . 109.5 ?
    H13A C13 H13B . . 109.5 ?
    C10 C13 H13C . . 109.5 ?
    H13A C13 H13C . . 109.5 ?
    H13B C13 H13C . . 109.5 ?
    C1 N1 H1A . . 120.0 ?
    C1 N1 H1B . . 120.0 ?
    H1A N1 H1B . . 120.0 ?
    C12 N2 C8 . . 116.6(3) ?
    C7 O1 H1 . . 112(3) ?
loop_
    _geom_torsion_atom_site_label_1
    _geom_torsion_atom_site_label_2
    _geom_torsion_atom_site_label_3
    _geom_torsion_atom_site_label_4
    _geom_torsion_site_symmetry_1
    _geom_torsion_site_symmetry_2
    _geom_torsion_site_symmetry_3
    _geom_torsion_site_symmetry_4
    _geom_torsion
    _geom_torsion_publ_flag
    N1 C1 C2 C3 . . . . 178.1(3) ?
    C6 C1 C2 C3 . . . . -0.5(4) ?
    C1 C2 C3 C4 . . . . 0.9(4) ?
    C2 C3 C4 C5 . . . . -0.5(4) ?
    C2 C3 C4 C7 . . . . -178.1(2) ?
    C3 C4 C5 C6 . . . . -0.2(4) ?
    C7 C4 C5 C6 . . . . 177.4(2) ?
    C4 C5 C6 C1 . . . . 0.5(4) ?
    N1 C1 C6 C5 . . . . -178.8(3) ?
    C2 C1 C6 C5 . . . . -0.2(4) ?
    C5 C4 C7 O2 . . . . 1.7(4) ?
    C3 C4 C7 O2 . . . . 179.2(3) ?
    C5 C4 C7 O1 . . . . -176.1(2) ?
    C3 C4 C7 O1 . . . . 1.3(3) ?
    N2 C8 C9 C10 . . . . 0.0(5) ?
    C8 C9 C10 C11 . . . . -0.2(4) ?
    C8 C9 C10 C13 . . . . -179.7(3) ?
    C9 C10 C11 C12 . . . . 0.4(4) ?
    C13 C10 C11 C12 . . . . 179.9(3) ?
    C10 C11 C12 N2 . . . . -0.4(5) ?
    C11 C12 N2 C8 . . . . 0.1(5) ?
    C9 C8 N2 C12 . . . . 0.1(5) ?
loop_
    _geom_hbond_atom_site_label_D
    _geom_hbond_atom_site_label_H
    _geom_hbond_atom_site_label_A
    _geom_hbond_site_symmetry_A
    _geom_hbond_distance_DH
    _geom_hbond_distance_HA
    _geom_hbond_distance_DA
    _geom_hbond_angle_DHA
    _geom_hbond_publ_flag
    O1 H1 N2 1_655 0.836(10) 1.809(11) 2.644(3) 177(4) y
    N1 H1A O2 1_454 0.86 2.32 3.049(3) 142 y
    N1 H1B O2 2_454 0.86 2.17 3.031(3) 174 y
_iucr_refine_instructions_details
;
TITL I in P2/c
CELL  0.71073   7.5970  11.6665   7.6754   90.000  114.200   90.000
ZERR     2.00   0.0007   0.0012   0.0008    0.000    0.003    0.000
LATT  -1
SYMM    X, - Y, 1/2 + Z
SFAC  C    H    N    O
UNIT  26   28   4    4
MERG   2
OMIT     0   1   0
DFIX  0.820 0.01 O1 H1
FMAP   2
PLAN   20
SIZE     0.20   0.24   0.28
ACTA
BOND   $H
CONF
L.S.  4
HTAB O1 N2_$1
HTAB N1 O2_$2
HTAB N1 O2_$3
EQIV $1  1+x,y,z
EQIV $2  -1+x,y,-1+z
EQIV $3  -1+x,-y,-1/2+z
TEMP    22.00
WGHT    0.055400    0.022900
EXTI    0.013093
FVAR       0.28408
C1    1    0.369273    0.103428    0.714925    11.00000    0.05446    0.05843 =
         0.05259   -0.00701    0.01730   -0.00706
C2    1    0.443352    0.202935    0.672194    11.00000    0.05994    0.05807 =
         0.04889    0.00884    0.01178    0.00088
AFIX  43
H2    2    0.367071    0.247100    0.567542    11.00000   -1.20000
AFIX   0
C3    1    0.627322    0.236152    0.782924    11.00000    0.05822    0.05358 =
         0.05088    0.00579    0.01751   -0.00496
AFIX  43
H3    2    0.673686    0.303710    0.752902    11.00000   -1.20000
AFIX   0
C4    1    0.747455    0.173003    0.938267    11.00000    0.05293    0.04896 =
         0.04420    0.00255    0.01348    0.00405
C5    1    0.673685    0.073771    0.979824    11.00000    0.06713    0.05162 =
         0.04845    0.00456    0.01238    0.00213
AFIX  43
H5    2    0.751573    0.029442    1.083514    11.00000   -1.20000
AFIX   0
C6    1    0.489230    0.039154    0.872427    11.00000    0.07732    0.05180 =
         0.05902    0.00477    0.02732   -0.00757
AFIX  43
H6    2    0.442899   -0.027818    0.904314    11.00000   -1.20000
AFIX   0
C7    1    0.941595    0.210446    1.059620    11.00000    0.05628    0.05321 =
         0.05825    0.00028    0.01504    0.00454
C8    1    0.437082    0.454613    1.318774    11.00000    0.06299    0.06259 =
         0.08097    0.00065    0.01717    0.00309
AFIX  43
H8    2    0.356680    0.514831    1.318314    11.00000   -1.20000
AFIX   0
C9    1    0.630626    0.465497    1.426292    11.00000    0.06750    0.06167 =
         0.06651   -0.00417    0.01502   -0.00851
AFIX  43
H9    2    0.679094    0.531927    1.496662    11.00000   -1.20000
AFIX   0
C10   1    0.753431    0.378427    1.430425    11.00000    0.05789    0.07397 =
         0.05845    0.00629    0.02251   -0.00452
C11   1    0.671626    0.283648    1.324206    11.00000    0.06796    0.07230 =
         0.07765   -0.00482    0.03245    0.00153
AFIX  43
H11   2    0.748719    0.222010    1.322932    11.00000   -1.20000
AFIX   0
C12   1    0.476712    0.278991    1.219648    11.00000    0.07693    0.07465 =
         0.07359   -0.01715    0.02604   -0.01576
AFIX  43
H12   2    0.424891    0.213463    1.147908    11.00000   -1.20000
AFIX   0
C13   1    0.965771    0.386608    1.546817    11.00000    0.06040    0.10493 =
         0.10366    0.00192    0.01625   -0.00701
AFIX 137
H13A  2    1.030981    0.394075    1.463506    11.00000   -1.50000
H13B  2    1.009876    0.318638    1.622890    11.00000   -1.50000
H13C  2    0.993025    0.452372    1.628912    11.00000   -1.50000
AFIX   0
N1    3    0.184019    0.071028    0.608664    11.00000    0.06553    0.08519 =
         0.08091    0.00627    0.01317   -0.01631
AFIX  93
H1A   2    0.111282    0.112403    0.513676    11.00000   -1.20000
H1B   2    0.139550    0.009155    0.636424    11.00000   -1.20000
AFIX   0
N2    3    0.358190    0.362700    1.215218    11.00000    0.05675    0.07185 =
         0.07657   -0.00229    0.01574   -0.00587
O1    4    0.992119    0.309891    1.012345    11.00000    0.05882    0.06914 =
         0.08827    0.01300    0.00350   -0.01051
H1    2    1.108835    0.324340    1.076043    11.00000   -1.50000
O2    4    1.051623    0.157553    1.199640    11.00000    0.06780    0.07263 =
         0.06647    0.00897    0.00061    0.00680
HKLF 4
REM  4MPA in P2/c
REM R1 =  0.0380 for   1458 Fo > 4sig(Fo)  and  0.0739 for all   2144 data
REM    159 parameters refined using      3 restraints
END
WGHT      0.0554      0.0225
REM Highest difference peak  0.120,  deepest hole -0.126,  1-sigma level  0.029
Q1    1   0.9947  0.3762  1.6946  11.00000  0.05    0.12
Q2    1   0.2311  0.3567  1.1661  11.00000  0.05    0.11
Q3    1   0.6980  0.1793  0.8481  11.00000  0.05    0.11
Q4    1   0.8625  0.5826  1.5350  11.00000  0.05    0.10
Q5    1   1.0337  0.0920  1.0381  11.00000  0.05    0.10
Q6    1   0.1314 -0.0404  0.6462  11.00000  0.05    0.10
Q7    1   1.0227  0.4836  1.5098  11.00000  0.05    0.10
Q8    1   0.8368  0.1383  0.9393  11.00000  0.05    0.09
Q9    1   0.6852  0.1467  0.9680  11.00000  0.05    0.09
Q10   1   0.7526  0.5013  1.3145  11.00000  0.05    0.09
Q11   1   0.7319  0.5762  1.3916  11.00000  0.05    0.09
Q12   1   0.4756  0.0828  0.7060  11.00000  0.05    0.09
Q13   1   0.7055  0.2829  0.9908  11.00000  0.05    0.09
Q14   1   0.2406 -0.0841  0.6635  11.00000  0.05    0.09
Q15   1   1.0988  0.2235  1.6640  11.00000  0.05    0.08
Q16   1   0.6375  0.1686  1.0790  11.00000  0.05    0.08
Q17   1   1.1836  0.1560  1.1750  11.00000  0.05    0.08
Q18   1   1.0013  0.5599  1.5618  11.00000  0.05    0.08
Q19   1   0.2836  0.1847  1.2212  11.00000  0.05    0.08
Q20   1   0.8024  0.2067  1.0184  11.00000  0.05    0.08
;
