# Supplementary material for: Crystal structure of 4-amino­benzoic acid–4-methyl­pyridine (1/1)
Source: Acta Crystallogr E Crystallogr Commun. 2015 Jan 21;71(Pt 2):o125–6. doi: 10.1107/S2056989015000791 (PMC4384565; doi:10.1107/S2056989015000791)
Supplement: Supplementary file 2 [file e-71-0o125-Isup2.hkl]

#
# h,k,l, Fc-squared, Fo-squared, sigma(Fo-squared) and status flag
#
data_I
_shelx_title ' 4MPA in P2/c'
_shelx_refln_list_code          4
_shelx_F_calc_maximum      114.27
_exptl_crystal_F_000       244.00
_reflns_d_resolution_high  0.7905
 
loop_
 _symmetry_equiv_pos_as_xyz
 'x, y, z'
 'x, -y, z+1/2'
 
_cell_length_a     7.5970
_cell_length_b    11.6665
_cell_length_c     7.6754
_cell_angle_alpha  90.000
_cell_angle_beta  114.200
_cell_angle_gamma  90.000
 
_shelx_F_squared_multiplier     1.000
 
loop_
 _refln_index_h
 _refln_index_k
 _refln_index_l
 _refln_F_squared_calc
 _refln_F_squared_meas
 _refln_F_squared_sigma
 _refln_observed_status
   1   1  -9        1.78        0.80      1.21 o
   2   1  -9        0.98       -0.98      0.98 o
   3   1  -9        0.39       -0.16      0.97 o
   4   1  -9        0.19        0.04      0.97 o
   5   1  -9        3.04        2.74      1.06 o
   1   2  -9        0.85       -0.13      1.08 o
   2   2  -9        3.16        1.78      1.17 o
   3   2  -9        0.62       -0.20      0.93 o
   4   2  -9        0.05       -0.33      0.91 o
   5   2  -9        5.21        7.86      1.92 o
   1   3  -9        5.90        3.87      1.82 o
   2   3  -9        0.88        2.13      1.11 o
   3   3  -9        0.40       -1.03      1.22 o
   4   3  -9        3.73        3.00      1.33 o
   5   3  -9        3.48        2.82      1.30 o
   2   4  -9        0.53       -0.25      1.28 o
   3   4  -9        0.13       -0.15      1.05 o
   4   4  -9        4.46        4.96      1.87 o
   5   4  -9        5.30        6.88      1.60 o
   3   5  -9        0.17        0.61      1.17 o
   4   5  -9        0.89        1.67      1.34 o
  -1   0  -8        4.77        5.71      1.52 o
   0   0  -8       13.43       14.52      2.95 o
   1   0  -8        5.24        3.88      1.71 o
   2   0  -8        4.16        3.02      1.53 o
   3   0  -8       18.13       19.19      2.29 o
   4   0  -8        0.15        0.10      1.09 o
   5   0  -8        0.01        0.18      1.09 o
   6   0  -8        6.88        6.84      1.64 o
   7   0  -8        4.57        4.71      2.11 o
  -1   1  -8        3.91        3.74      1.17 o
   0   1  -8        5.33        5.23      1.06 o
   1   1  -8        1.92        0.94      0.76 o
   2   1  -8        0.91        1.28      0.75 o
   3   1  -8        2.06        1.66      0.91 o
   4   1  -8        2.85        3.96      1.00 o
   5   1  -8        1.18        1.29      0.83 o
   6   1  -8        0.15        0.50      1.86 o
  -1   2  -8        0.20       -0.22      0.93 o
   0   2  -8        6.74        6.64      1.41 o
   1   2  -8        2.04        3.15      0.89 o
   2   2  -8        0.13       -0.79      0.81 o
   3   2  -8        2.19        2.13      0.98 o
   4   2  -8       10.60       13.18      1.38 o
   5   2  -8        3.47        3.15      0.96 o
   6   2  -8        0.58        0.62      1.73 o
  -1   3  -8        1.49        0.53      0.99 o
   0   3  -8        9.69        8.99      1.24 o
   1   3  -8        4.67        5.28      0.99 o
   2   3  -8        2.04        2.14      1.00 o
   3   3  -8        0.55       -0.35      0.83 o
   4   3  -8        7.59        4.11      1.03 o
   5   3  -8        1.19       -0.18      1.27 o
  -1   4  -8        0.76       -0.83      0.93 o
   0   4  -8        2.32        2.63      1.03 o
   1   4  -8        1.39        1.04      1.15 o
   2   4  -8        0.10       -0.69      0.81 o
   3   4  -8        0.88        0.78      0.84 o
   4   4  -8       22.19       24.10      2.17 o
   5   4  -8        6.70        7.94      1.87 o
   0   5  -8        8.10        6.89      1.17 o
   1   5  -8        7.84        6.76      1.33 o
   2   5  -8        0.46        1.16      0.98 o
   3   5  -8        2.56        0.89      0.89 o
   4   5  -8       13.29       13.36      2.07 o
   5   5  -8        1.90        3.28      1.44 o
   0   6  -8        2.19        1.53      1.19 o
   1   6  -8        1.35        1.52      1.13 o
   2   6  -8        0.22       -0.42      0.95 o
   3   6  -8        1.82        0.98      1.10 o
   4   6  -8        2.76        2.56      1.21 o
   5   6  -8        0.15       -1.10      1.10 o
   1   7  -8        0.63       -0.71      0.98 o
   2   7  -8        0.72        0.30      1.47 o
   3   7  -8        1.23        2.00      1.23 o
   4   7  -8        0.80        1.10      1.38 o
   5   7  -8        1.19        1.86      2.11 o
   2   8  -8        3.10        6.06      2.61 o
   3   8  -8        0.82        0.24      1.20 o
   4   8  -8        0.06        0.81      1.42 o
  -3   1  -7        0.91        0.94      1.01 o
  -2   1  -7        2.49        2.30      0.99 o
  -1   1  -7        6.19        5.91      0.96 o
   0   1  -7        8.56        9.28      1.00 o
   1   1  -7        2.05        0.20      0.64 o
   2   1  -7        1.38        0.86      0.58 o
   3   1  -7        4.02        4.03      0.85 o
   4   1  -7        1.78        2.66      0.79 o
   5   1  -7        1.17        0.94      0.84 o
   6   1  -7        1.95        2.25      0.78 o
   7   1  -7        0.23       -0.62      1.67 o
   8   1  -7        1.11        0.74      1.86 o
  -3   2  -7        1.55        1.37      1.04 o
  -2   2  -7        0.55        0.78      0.85 o
  -1   2  -7       40.74       50.77      2.33 o
   0   2  -7        3.15        2.90      0.82 o
   1   2  -7        5.13        4.77      0.84 o
   2   2  -7       13.42       13.39      1.01 o
   3   2  -7        2.43        2.68      0.61 o
   4   2  -7        6.30        5.53      0.97 o
   5   2  -7        3.20        3.65      0.79 o
   6   2  -7       12.36       11.15      1.33 o
   7   2  -7        1.25        1.74      1.25 o
  -2   3  -7        2.62        3.14      1.03 o
  -1   3  -7       31.39       33.50      2.33 o
   0   3  -7       29.23       33.08      1.75 o
   1   3  -7        2.05        2.10      0.74 o
   2   3  -7        2.61        2.61      0.69 o
   3   3  -7       30.58       31.63      1.75 o
   4   3  -7       13.16       13.88      1.26 o
   5   3  -7        0.33        0.26      0.59 o
   6   3  -7        0.59       -0.62      1.61 o
  -2   4  -7        0.70        0.31      0.91 o
  -1   4  -7        2.82        0.86      0.88 o
   0   4  -7       15.81       20.37      1.63 o
   1   4  -7        3.28        3.24      0.78 o
   2   4  -7        0.37        0.07      0.58 o
   3   4  -7       12.78       16.31      1.36 o
   4   4  -7        4.70        5.16      0.95 o
   5   4  -7        1.63        0.70      1.09 o
   6   4  -7        0.56        1.86      1.86 o
  -2   5  -7        0.37       -0.77      0.89 o
  -1   5  -7        0.82       -0.60      0.83 o
   0   5  -7        3.28        3.86      0.95 o
   1   5  -7        2.07        1.42      0.98 o
   2   5  -7        0.50       -0.54      0.54 o
   3   5  -7       10.48        9.49      1.37 o
   4   5  -7        0.95        1.39      1.05 o
   5   5  -7        2.12        2.88      1.34 o
  -2   6  -7        0.11       -1.39      1.39 o
  -1   6  -7        0.35       -0.83      0.83 o
   0   6  -7        4.04        3.46      0.96 o
   1   6  -7        1.50        1.39      0.72 o
   2   6  -7        0.82       -0.12      0.64 o
   3   6  -7       35.80       37.41      3.50 o
   4   6  -7       21.24       18.34      2.14 o
   5   6  -7       12.36       10.45      1.90 o
  -1   7  -7        1.81        2.11      1.08 o
   0   7  -7        0.83       -0.81      0.81 o
   1   7  -7        0.23       -0.80      0.91 o
   2   7  -7        2.64        2.03      0.97 o
   3   7  -7        8.08        8.42      1.83 o
   4   7  -7        2.81        3.33      1.35 o
   5   7  -7        7.37        6.99      2.66 o
   0   8  -7        1.18       -0.56      0.88 o
   1   8  -7        1.55        2.20      0.91 o
   2   8  -7        3.28        3.50      1.30 o
   3   8  -7        3.55        2.71      1.59 o
   4   8  -7        0.27        0.91      1.30 o
   5   8  -7        1.56        1.12      2.11 o
   0   9  -7        0.37       -1.53      1.53 o
   1   9  -7        0.37        0.54      1.13 o
   2   9  -7        0.62        0.22      1.16 o
   3   9  -7        0.94        1.80      1.33 o
   4   9  -7        2.03        3.10      1.42 o
   5   9  -7        0.11        2.85      2.35 o
   2  10  -7        2.37        0.24      1.70 o
   3  10  -7        2.22        2.21      1.51 o
   4  10  -7        1.23        0.00      3.59 o
  -4   0  -6        1.00       -0.12      1.03 o
  -3   0  -6        4.21        5.82      1.48 o
  -2   0  -6      122.61      148.87      5.02 o
  -1   0  -6       54.77       55.73      2.89 o
   0   0  -6        9.25       10.32      1.49 o
   1   0  -6       43.17       51.38      3.90 o
   2   0  -6      147.31      160.20      4.55 o
   3   0  -6       11.55       11.24      0.94 o
   4   0  -6       20.84       24.16      2.23 o
   5   0  -6       77.43       87.02      4.71 o
   6   0  -6       16.43       18.20      1.87 o
   7   0  -6        1.13        0.37      1.49 o
   8   0  -6       21.53       24.41      3.84 o
  -4   1  -6        2.26        2.13      0.97 o
  -3   1  -6        0.29       -0.15      0.77 o
  -2   1  -6       16.62       17.30      1.25 o
  -1   1  -6       17.68       18.97      1.35 o
   0   1  -6        2.44        1.90      0.73 o
   1   1  -6        0.66       -0.41      0.60 o
   2   1  -6        9.16        9.64      0.82 o
   3   1  -6       17.94       16.98      0.85 o
   4   1  -6        0.82        0.74      0.39 o
   5   1  -6        3.96        3.21      1.05 o
   6   1  -6        0.02       -0.10      0.72 o
   7   1  -6        1.39        1.12      1.23 o
   8   1  -6        0.87        1.98      1.98 o
  -4   2  -6        0.55       -0.23      1.67 o
  -3   2  -6        0.07       -0.79      0.79 o
  -2   2  -6        6.88        6.28      0.90 o
  -1   2  -6       12.39       12.66      1.38 o
   0   2  -6        3.83        2.74      0.70 o
   1   2  -6        9.78        9.11      0.74 o
   2   2  -6        1.13        0.43      0.46 o
   3   2  -6        2.17        1.26      0.39 o
   4   2  -6        8.28        8.44      0.72 o
   5   2  -6        5.71        6.30      1.03 o
   6   2  -6        2.09        2.96      0.75 o
   7   2  -6        0.80        2.46      1.22 o
  -4   3  -6        0.80       -0.99      0.99 o
  -3   3  -6        8.61       10.24      1.24 o
  -2   3  -6        2.16        1.78      0.83 o
  -1   3  -6       43.84       49.75      2.14 o
   0   3  -6        3.25        2.98      0.73 o
   1   3  -6        1.64        1.33      0.57 o
   2   3  -6       11.91       10.66      0.84 o
   3   3  -6       22.62       24.00      0.98 o
   4   3  -6        5.44        4.38      0.56 o
   5   3  -6        1.80        1.98      0.72 o
   6   3  -6        1.66        1.29      1.07 o
   7   3  -6        1.00        0.00      1.61 o
  -4   4  -6        6.34        5.62      2.36 o
  -3   4  -6        1.75        1.68      0.90 o
  -2   4  -6        4.87        3.71      0.93 o
  -1   4  -6        0.78        1.36      0.76 o
   0   4  -6        6.64        6.97      0.91 o
   1   4  -6        7.56        6.66      0.82 o
   2   4  -6        8.24        9.48      1.56 o
   3   4  -6       90.36      100.06      2.26 o
   4   4  -6       39.02       41.00      1.34 o
   5   4  -6        1.85        3.14      1.43 o
   6   4  -6        5.15        4.96      1.86 o
  -3   5  -6        0.53        0.45      1.01 o
  -2   5  -6        0.15       -0.08      0.80 o
  -1   5  -6       31.28       29.22      2.26 o
   0   5  -6        5.83        7.46      1.00 o
   1   5  -6       11.00       10.94      1.00 o
   2   5  -6       18.76       21.53      1.16 o
   3   5  -6       43.86       45.32      2.51 o
   4   5  -6       15.22       17.97      1.36 o
   5   5  -6       11.29       13.01      1.82 o
   6   5  -6        2.18        3.72      1.86 o
  -3   6  -6        0.41       -0.06      0.88 o
  -2   6  -6        0.27       -0.60      0.80 o
  -1   6  -6       10.19        8.69      1.27 o
   0   6  -6        4.76        4.51      0.84 o
   1   6  -6        3.43        2.82      0.99 o
   2   6  -6       45.11       51.12      2.22 o
   3   6  -6       11.16       11.27      0.86 o
   4   6  -6        2.67        4.57      1.46 o
   5   6  -6       10.22        9.07      2.35 o
  -3   7  -6        0.87       -0.81      1.57 o
  -2   7  -6        4.82        3.75      1.07 o
  -1   7  -6        5.28        3.63      1.02 o
   0   7  -6        3.11        3.09      0.85 o
   1   7  -6        1.95        0.52      0.67 o
   2   7  -6       12.79       12.32      1.39 o
   3   7  -6        2.49        1.63      0.88 o
   4   7  -6        0.06        0.00      0.86 o
   5   7  -6        9.30        7.32      1.57 o
  -2   8  -6        0.95       -0.88      0.95 o
  -1   8  -6        0.52        0.16      0.80 o
   0   8  -6        4.85        4.70      1.00 o
   1   8  -6        5.72        5.61      1.20 o
   2   8  -6        8.76        8.49      0.92 o
   3   8  -6        4.78        4.39      1.59 o
   4   8  -6        2.99        1.88      1.14 o
   5   8  -6        2.66        4.45      1.92 o
  -1   9  -6        0.47       -0.82      0.82 o
   0   9  -6        0.55       -0.75      0.75 o
   1   9  -6        1.50        2.11      0.79 o
   2   9  -6        3.52        3.06      0.95 o
   3   9  -6        2.68        3.23      1.31 o
   4   9  -6        1.87        2.48      1.29 o
   5   9  -6        6.03        5.58      2.48 o
  -1  10  -6        0.72        0.71      2.59 o
   0  10  -6        1.59        1.01      0.90 o
   1  10  -6        1.28        1.10      0.90 o
   2  10  -6        0.41        0.88      1.22 o
   3  10  -6        1.21        1.69      1.37 o
   4  10  -6        1.12        0.32      1.08 o
   5  10  -6        0.10        1.61      2.48 o
   1  11  -6        0.40        1.11      1.20 o
   2  11  -6        0.46       -1.21      1.38 o
   3  11  -6        2.19        1.69      1.60 o
   4  11  -6        0.76        0.11      1.17 o
  -5   1  -5        1.53        1.07      0.83 o
  -4   1  -5        7.56        8.08      1.21 o
  -3   1  -5       13.45       13.12      1.10 o
  -2   1  -5       96.30       99.58      2.94 o
  -1   1  -5        1.33        1.89      0.49 o
   0   1  -5       51.47       53.41      1.43 o
   1   1  -5       69.54       72.46      1.70 o
   2   1  -5       10.18       10.30      0.71 o
   3   1  -5       25.46       26.56      0.61 o
   4   1  -5        0.15        0.00      0.54 o
   5   1  -5        4.14        3.56      0.78 o
   6   1  -5        0.49        0.59      0.56 o
   7   1  -5        4.93        7.20      1.52 o
  -5   2  -5        9.00        8.51      1.15 o
  -4   2  -5        1.60        1.11      0.77 o
  -3   2  -5       12.35       10.99      1.02 o
  -2   2  -5      123.79      130.80      2.49 o
  -1   2  -5        2.53        2.29      0.46 o
   0   2  -5       21.70       20.81      1.05 o
   1   2  -5       87.98      100.39      1.75 o
   2   2  -5        8.80        7.68      0.56 o
   3   2  -5       54.97       54.71      1.36 o
   4   2  -5       23.60       23.49      0.91 o
   5   2  -5       51.74       58.77      1.52 o
   6   2  -5        3.23        3.43      0.70 o
   7   2  -5        2.16        2.11      1.86 o
  -5   3  -5        0.40        0.62      1.00 o
  -4   3  -5        5.86        6.17      1.02 o
  -3   3  -5        0.37       -0.30      0.67 o
  -2   3  -5       57.31       64.60      1.79 o
  -1   3  -5       28.84       27.27      1.40 o
   0   3  -5        2.47        2.33      0.56 o
   1   3  -5        0.05       -0.38      0.38 o
   2   3  -5      113.33      118.92      1.99 o
   3   3  -5        3.21        2.99      0.36 o
   4   3  -5       12.41       12.22      0.74 o
   5   3  -5        1.65        1.42      0.48 o
   6   3  -5        2.21        1.88      0.67 o
   7   3  -5        4.95        7.56      2.48 o
  -5   4  -5        3.04        1.69      1.28 o
  -4   4  -5        1.30        0.78      0.83 o
  -3   4  -5        7.13        5.59      0.94 o
  -2   4  -5        5.30        3.51      0.95 o
  -1   4  -5        1.96        3.59      0.75 o
   0   4  -5       16.51       17.60      1.60 o
   1   4  -5        2.73        2.50      0.55 o
   2   4  -5       10.72       11.09      1.13 o
   3   4  -5       29.57       29.94      0.83 o
   4   4  -5      137.26      148.29      4.12 o
   5   4  -5        3.46        3.56      1.00 o
   6   4  -5        0.50        0.52      0.71 o
   7   4  -5       17.33       21.07      3.72 o
  -4   5  -5        1.77        2.13      0.88 o
  -3   5  -5       21.07       22.57      1.55 o
  -2   5  -5       31.67       31.31      1.50 o
  -1   5  -5        7.13        6.66      0.74 o
   0   5  -5        2.13        1.73      0.46 o
   1   5  -5       16.27       18.28      1.10 o
   2   5  -5       32.11       32.43      1.19 o
   3   5  -5        3.15        2.40      0.47 o
   4   5  -5       37.22       35.73      2.38 o
   5   5  -5        3.28        1.67      0.95 o
   6   5  -5        0.97        0.62      1.49 o
  -4   6  -5        1.59        1.64      0.88 o
  -3   6  -5        0.49       -0.72      0.73 o
  -2   6  -5        2.80        1.28      0.77 o
  -1   6  -5        8.39        6.06      0.88 o
   0   6  -5       14.17       14.66      1.44 o
   1   6  -5        5.45        5.10      0.87 o
   2   6  -5      114.40      132.24      2.32 o
   3   6  -5       39.53       39.35      1.79 o
   4   6  -5       45.44       44.72      3.39 o
   5   6  -5        0.17        0.24      0.87 o
  -4   7  -5        0.15       -1.00      1.45 o
  -3   7  -5       14.43       15.80      1.44 o
  -2   7  -5        9.82        9.61      1.15 o
  -1   7  -5        4.43        5.37      0.92 o
   0   7  -5        4.47        4.00      0.81 o
   1   7  -5       33.96       36.03      2.16 o
   2   7  -5       24.05       24.23      1.89 o
   3   7  -5        7.06        6.23      0.72 o
   4   7  -5       19.67       22.49      2.67 o
   5   7  -5       12.72       14.86      3.47 o
  -3   8  -5        1.70        0.23      0.85 o
  -2   8  -5       12.32       10.85      1.22 o
  -1   8  -5        0.54       -0.65      0.65 o
   0   8  -5        1.69        2.59      0.77 o
   1   8  -5       48.72       54.37      2.66 o
   2   8  -5       33.92       32.35      1.45 o
   3   8  -5       22.80       23.44      1.59 o
   4   8  -5        7.25        7.93      1.40 o
   5   8  -5        4.72        4.29      1.98 o
  -3   9  -5        0.51       -0.93      1.50 o
  -2   9  -5        4.41        3.30      1.19 o
  -1   9  -5        3.37        3.22      0.91 o
   0   9  -5        1.89        1.05      0.71 o
   1   9  -5        9.74       10.81      1.07 o
   2   9  -5        2.09        2.37      0.74 o
   3   9  -5        6.75        6.49      1.06 o
   4   9  -5        2.96        2.83      1.16 o
   5   9  -5        0.54       -0.12      1.98 o
  -2  10  -5        0.12       -0.78      0.86 o
  -1  10  -5        3.48        3.44      0.95 o
   0  10  -5        7.27        8.73      1.13 o
   1  10  -5        2.50        3.17      0.93 o
   2  10  -5        0.31       -0.72      0.72 o
   3  10  -5        3.14        2.72      0.95 o
   4  10  -5        3.60        5.00      3.05 o
   5  10  -5        1.57        0.74      2.23 o
  -1  11  -5        4.50        3.48      1.53 o
   0  11  -5        9.99       12.71      1.30 o
   1  11  -5        0.97        0.47      1.02 o
   2  11  -5        0.37       -0.50      0.87 o
   3  11  -5        0.10        0.69      0.89 o
   4  11  -5        0.11       -0.74      0.99 o
   0  12  -5        4.44        3.74      1.86 o
   1  12  -5        1.66        0.78      1.17 o
   2  12  -5        3.16        3.19      1.18 o
   3  12  -5        2.98        2.62      1.41 o
   4  12  -5        0.63        0.53      1.74 o
  -6   0  -4       14.12       17.19      1.76 o
  -5   0  -4        1.95        1.28      0.85 o
  -4   0  -4       11.25       12.64      1.52 o
  -3   0  -4      417.93      429.37      7.10 o
  -2   0  -4       13.18       13.23      1.40 o
  -1   0  -4       27.98       26.33      2.34 o
   0   0  -4      178.58      202.30      3.36 o
   1   0  -4      207.17      206.22      3.33 o
   2   0  -4       98.93      111.60      2.53 o
   3   0  -4        0.08        0.47      0.56 o
   4   0  -4      204.59      202.83      6.08 o
   5   0  -4        6.71        6.98      1.80 o
   6   0  -4       10.39        8.84      1.14 o
   7   0  -4       49.13       56.27      4.21 o
  -6   1  -4        0.53        1.33      0.74 o
  -5   1  -4        2.12        1.28      0.71 o
  -4   1  -4       11.50       11.21      0.98 o
  -3   1  -4       66.01       64.57      1.87 o
  -2   1  -4       40.83       43.97      1.33 o
  -1   1  -4       42.07       43.54      1.13 o
   0   1  -4       44.00       51.25      1.15 o
   1   1  -4       47.67       50.63      1.17 o
   2   1  -4      103.49      100.70      1.31 o
   3   1  -4       22.06       21.59      0.77 o
   4   1  -4       23.76       22.81      0.89 o
   5   1  -4       14.26       16.72      1.05 o
   6   1  -4        9.62       10.14      0.84 o
   7   1  -4        3.92        7.68      2.23 o
  -6   2  -4        2.81        2.47      0.93 o
  -5   2  -4        3.27        3.83      0.93 o
  -4   2  -4       20.21       22.64      1.38 o
  -3   2  -4       62.83       63.84      1.72 o
  -2   2  -4        0.61        0.18      0.33 o
  -1   2  -4       77.53       73.14      1.27 o
   0   2  -4      122.82      132.15      1.76 o
   1   2  -4      122.25      131.27      1.82 o
   2   2  -4      378.52      373.58      3.13 o
   3   2  -4      514.51      525.39      4.59 o
   4   2  -4       62.99       68.12      1.52 o
   5   2  -4        2.11        2.01      0.43 o
   6   2  -4       28.34       30.27      2.58 o
   7   2  -4       46.52       55.15      4.46 o
  -6   3  -4        0.79        0.03      1.07 o
  -5   3  -4        0.26       -0.88      1.08 o
  -4   3  -4        0.89        0.39      0.64 o
  -3   3  -4        5.16        5.26      0.69 o
  -2   3  -4       13.05       11.81      0.78 o
  -1   3  -4       26.00       24.78      1.05 o
   0   3  -4       59.16       58.63      1.47 o
   1   3  -4       19.65       17.90      0.86 o
   2   3  -4      171.13      170.74      1.90 o
   3   3  -4      108.72      111.95      1.44 o
   4   3  -4       14.51       13.31      1.11 o
   5   3  -4       42.64       44.79      1.54 o
   6   3  -4        4.75        5.01      0.74 o
   7   3  -4        5.87        4.83      2.11 o
  -5   4  -4        2.50        1.40      0.91 o
  -4   4  -4        1.17       -0.48      0.66 o
  -3   4  -4       39.98       41.25      1.46 o
  -2   4  -4        0.23        0.23      0.40 o
  -1   4  -4       18.32       19.69      0.90 o
   0   4  -4      157.43      174.09      2.60 o
   1   4  -4        4.71        5.25      0.60 o
   2   4  -4      115.30      115.61      1.69 o
   3   4  -4      131.38      121.49      1.57 o
   4   4  -4       15.01       15.27      0.95 o
   5   4  -4        7.93        7.56      0.88 o
   6   4  -4        3.95        3.17      0.74 o
   7   4  -4       20.12       24.91      3.84 o
  -5   5  -4        0.44        0.15      1.02 o
  -4   5  -4        2.77        1.39      0.75 o
  -3   5  -4       13.38       15.07      1.02 o
  -2   5  -4       35.04       32.97      1.30 o
  -1   5  -4        4.35        4.01      0.56 o
   0   5  -4       25.71       28.56      0.94 o
   1   5  -4       13.50       14.71      0.90 o
   2   5  -4       42.99       44.64      1.12 o
   3   5  -4      132.45      140.45      2.44 o
   4   5  -4       37.81       39.98      1.63 o
   5   5  -4        1.55        0.25      0.44 o
   6   5  -4        6.73        9.78      1.67 o
   7   5  -4       15.43       19.83      3.84 o
  -5   6  -4        3.35        4.88      1.64 o
  -4   6  -4        3.85        3.45      0.89 o
  -3   6  -4        0.91        0.59      0.62 o
  -2   6  -4        8.76        7.34      0.78 o
  -1   6  -4       17.84       17.90      1.61 o
   0   6  -4       39.20       42.85      1.44 o
   1   6  -4       89.55       87.21      1.85 o
   2   6  -4       10.78        9.60      0.65 o
   3   6  -4       10.51       10.57      0.81 o
   4   6  -4        2.05        1.33      0.51 o
   5   6  -4        1.37        1.36      0.82 o
   6   6  -4        1.56       -1.36      1.49 o
  -5   7  -4        0.06        0.11      1.01 o
  -4   7  -4        9.81        9.62      1.17 o
  -3   7  -4       25.73       22.01      1.76 o
  -2   7  -4       19.58       20.56      1.38 o
  -1   7  -4       16.95       17.85      1.22 o
   0   7  -4        0.11       -0.40      0.48 o
   1   7  -4       94.51       96.61      2.33 o
   2   7  -4       12.07       10.40      0.75 o
   3   7  -4        2.11        1.84      0.50 o
   4   7  -4        9.42       10.53      1.34 o
   5   7  -4        4.84        3.90      1.10 o
   6   7  -4        1.38        1.12      1.86 o
  -4   8  -4        0.22        0.10      1.05 o
  -3   8  -4        3.56        2.17      0.86 o
  -2   8  -4        6.35        5.70      0.95 o
  -1   8  -4        1.97        0.32      0.61 o
   0   8  -4        1.25        1.45      0.64 o
   1   8  -4       57.31       62.96      1.78 o
   2   8  -4       11.72       11.32      1.14 o
   3   8  -4       10.87       12.56      1.29 o
   4   8  -4        4.35        6.17      1.22 o
   5   8  -4        7.96        6.75      1.43 o
  -4   9  -4        2.83        3.02      1.01 o
  -3   9  -4        2.25        0.28      0.82 o
  -2   9  -4        1.08        0.58      0.98 o
  -1   9  -4        5.72        4.75      0.92 o
   0   9  -4       15.65       16.74      1.23 o
   1   9  -4       15.06       15.07      1.22 o
   2   9  -4        0.46        0.89      0.60 o
   3   9  -4        5.14        4.53      0.94 o
   4   9  -4       13.29        9.95      2.72 o
   5   9  -4        0.01       -0.37      1.73 o
  -3  10  -4        4.72        2.92      1.63 o
  -2  10  -4        0.97       -0.33      0.83 o
  -1  10  -4       18.22       19.59      1.43 o
   0  10  -4        1.93        1.56      0.96 o
   1  10  -4       15.15       14.17      1.27 o
   2  10  -4        8.82       10.40      1.37 o
   3  10  -4        7.84        5.50      1.09 o
   4  10  -4        5.89        3.57      1.19 o
   5  10  -4        1.41        1.61      1.98 o
  -2  11  -4        0.11       -0.18      0.96 o
  -1  11  -4        9.34        9.36      1.16 o
   0  11  -4        9.56        9.66      1.18 o
   1  11  -4        0.68        1.47      0.80 o
   2  11  -4        5.95        5.24      1.16 o
   3  11  -4        7.51        6.50      1.19 o
   4  11  -4        0.19        0.81      1.01 o
  -1  12  -4       10.14        8.31      2.25 o
   0  12  -4        2.62        2.37      1.04 o
   1  12  -4        1.45       -0.17      1.23 o
   2  12  -4        0.60        0.66      1.02 o
   3  12  -4        1.11        0.21      1.37 o
   4  12  -4        1.16        0.41      1.98 o
   0  13  -4        2.20        0.29      1.70 o
   1  13  -4        0.43       -1.07      1.35 o
   2  13  -4        0.18        0.57      1.36 o
   3  13  -4        0.94       -0.19      1.00 o
  -7   1  -3        7.15        6.89      1.61 o
  -6   1  -3        9.06        7.73      0.83 o
  -5   1  -3        2.67        2.02      0.57 o
  -4   1  -3      103.45      102.55      2.00 o
  -3   1  -3       79.96       81.11      1.65 o
  -2   1  -3       11.54       10.33      0.63 o
  -1   1  -3       69.04       68.98      1.22 o
   0   1  -3      120.18      113.65      1.38 o
   1   1  -3      172.30      183.94      1.86 o
   2   1  -3        3.16        3.23      0.23 o
   3   1  -3       34.53       35.13      0.71 o
   4   1  -3       48.38       47.61      1.31 o
   5   1  -3        9.05       11.25      0.96 o
   6   1  -3        6.21        6.39      0.61 o
  -7   2  -3        2.54        1.28      1.61 o
  -6   2  -3        1.23        0.91      0.57 o
  -5   2  -3       11.68       10.97      0.89 o
  -4   2  -3       78.51       75.36      1.75 o
  -3   2  -3       30.61       26.28      0.88 o
  -2   2  -3       18.34       19.55      0.77 o
  -1   2  -3      391.89      408.35      3.16 o
   0   2  -3       76.88       78.71      1.05 o
   1   2  -3       46.77       46.62      0.75 o
   2   2  -3     1568.03     1516.61      8.84 o
   3   2  -3       99.02       93.60      1.49 o
   4   2  -3       52.61       56.24      1.39 o
   5   2  -3       67.22       68.57      2.32 o
   6   2  -3        3.26        2.76      0.71 o
   7   2  -3       35.66       42.14      4.46 o
  -6   3  -3        0.61        0.87      0.73 o
  -5   3  -3        0.17        0.08      0.53 o
  -4   3  -3       52.91       54.74      1.40 o
  -3   3  -3       47.74       48.44      0.93 o
  -2   3  -3        5.57        6.35      0.49 o
  -1   3  -3       40.83       41.34      1.30 o
   0   3  -3       62.24       60.46      1.02 o
   1   3  -3      302.36      287.69      2.24 o
   2   3  -3      217.34      206.59      1.70 o
   3   3  -3       41.32       43.73      1.19 o
   4   3  -3       11.84       10.47      0.72 o
   5   3  -3       14.15       16.24      1.00 o
   6   3  -3       14.12       13.18      0.93 o
   7   3  -3        0.14       -0.25      1.61 o
  -6   4  -3        1.99        2.48      0.79 o
  -5   4  -3        5.92        4.57      0.80 o
  -4   4  -3       42.21       36.36      2.48 o
  -3   4  -3       13.11       14.54      0.82 o
  -2   4  -3       82.41       75.07      1.39 o
  -1   4  -3      179.04      182.30      2.09 o
   0   4  -3       72.31       70.38      1.11 o
   1   4  -3      312.94      313.77      2.81 o
   2   4  -3      341.00      327.32      2.77 o
   3   4  -3      688.00      715.70      6.80 o
   4   4  -3       22.07       23.14      1.79 o
   5   4  -3        0.44        0.68      0.49 o
   6   4  -3      104.13      118.99      4.40 o
   7   4  -3       25.07       30.36      4.09 o
  -6   5  -3        0.11        0.35      1.00 o
  -5   5  -3        6.83        5.56      1.07 o
  -4   5  -3       28.50       29.00      1.52 o
  -3   5  -3      120.68      122.46      2.17 o
  -2   5  -3        3.24        2.97      0.44 o
  -1   5  -3       58.14       60.85      1.39 o
   0   5  -3       77.78       80.52      1.62 o
   1   5  -3        2.44        2.97      0.46 o
   2   5  -3        1.90        1.23      0.32 o
   3   5  -3       46.00       45.63      1.43 o
   4   5  -3       16.04       17.19      1.52 o
   5   5  -3        0.30       -0.52      0.52 o
   6   5  -3       18.50       19.48      1.96 o
   7   5  -3        0.26       -0.87      1.73 o
  -6   6  -3        4.30        5.76      0.98 o
  -5   6  -3        1.97        0.66      0.71 o
  -4   6  -3        5.06        6.00      0.88 o
  -3   6  -3       25.74       27.82      1.45 o
  -2   6  -3        7.32        8.83      0.84 o
  -1   6  -3       37.48       41.50      1.36 o
   0   6  -3       41.03       45.05      1.31 o
   1   6  -3       18.98       16.13      1.09 o
   2   6  -3        5.24        4.67      0.47 o
   3   6  -3       21.59       21.71      0.91 o
   4   6  -3       14.03       14.74      2.11 o
   5   6  -3        9.34        9.85      1.14 o
   6   6  -3       33.25       38.67      4.34 o
  -5   7  -3        1.05        0.80      0.77 o
  -4   7  -3       18.54       16.98      1.30 o
  -3   7  -3       32.74       27.95      1.47 o
  -2   7  -3        1.97        0.26      0.65 o
  -1   7  -3        0.17       -0.49      0.64 o
   0   7  -3       41.38       39.17      1.48 o
   1   7  -3       35.50       35.72      1.24 o
   2   7  -3       27.52       28.15      1.20 o
   3   7  -3       16.71       17.43      0.70 o
   4   7  -3        1.79        2.14      0.89 o
   5   7  -3       13.92       15.26      1.67 o
   6   7  -3       29.79       28.38      3.84 o
  -5   8  -3        1.58        1.29      1.19 o
  -4   8  -3        4.56        3.66      0.90 o
  -3   8  -3       20.11       21.79      1.67 o
  -2   8  -3       18.40       19.77      1.40 o
  -1   8  -3        5.28        4.50      0.98 o
   0   8  -3      128.52      134.20      2.72 o
   1   8  -3       36.69       37.43      1.51 o
   2   8  -3      102.11      106.89      2.08 o
   3   8  -3       14.27       16.69      1.29 o
   4   8  -3        8.64        8.28      1.22 o
   5   8  -3        1.20        1.26      1.43 o
  -5   9  -3        1.88        1.30      1.48 o
  -4   9  -3        0.33        0.47      0.76 o
  -3   9  -3        5.60        3.62      0.96 o
  -2   9  -3       52.88       57.07      2.45 o
  -1   9  -3       14.09       13.39      1.23 o
   0   9  -3       81.84       89.15      2.65 o
   1   9  -3       14.46       13.34      1.05 o
   2   9  -3       20.62       22.06      1.58 o
   3   9  -3       16.96       14.05      1.27 o
   4   9  -3        6.26        7.83      1.27 o
   5   9  -3        2.32        4.21      2.11 o
  -4  10  -3        4.65        4.22      1.12 o
  -3  10  -3        0.95        0.00      0.83 o
  -2  10  -3       11.25       11.65      1.31 o
  -1  10  -3       14.51       14.75      1.35 o
   0  10  -3       25.61       29.68      3.34 o
   1  10  -3       12.56       12.43      1.40 o
   2  10  -3       20.86       20.08      1.81 o
   3  10  -3        2.99        2.59      0.91 o
   4  10  -3        3.83        4.89      1.19 o
   5  10  -3        3.55       -0.87      1.86 o
  -3  11  -3        2.06        0.99      1.13 o
  -2  11  -3        6.76        8.35      1.24 o
  -1  11  -3        5.20        7.48      1.50 o
   0  11  -3       17.31       16.39      1.35 o
   1  11  -3        0.10       -0.71      0.71 o
   2  11  -3        4.70        4.01      1.05 o
   3  11  -3        6.90        6.06      1.11 o
   4  11  -3        2.50        1.69      1.06 o
  -3  12  -3        0.48       -0.92      1.41 o
  -2  12  -3        0.31       -0.76      1.18 o
  -1  12  -3        5.18        5.22      1.43 o
   0  12  -3        1.89        1.09      1.09 o
   1  12  -3        1.91        2.90      1.14 o
   2  12  -3        1.03       -0.27      1.23 o
   3  12  -3        1.40       -0.64      0.83 o
   4  12  -3        1.35        3.03      1.79 o
  -1  13  -3        2.61        1.89      2.07 o
   0  13  -3        0.55       -0.19      1.05 o
   1  13  -3        7.72        7.37      2.33 o
   2  13  -3        1.78        1.62      1.17 o
   3  13  -3        0.19        0.68      1.65 o
   4  13  -3        5.62       11.77      3.47 o
   1  14  -3        0.92       -4.21      4.34 o
  -7   0  -2       10.36       10.80      1.78 o
  -6   0  -2        6.10        4.80      0.82 o
  -5   0  -2       27.51       26.77      1.69 o
  -4   0  -2      173.82      161.48      3.33 o
  -3   0  -2      167.53      169.45      3.26 o
  -2   0  -2      471.68      485.07      5.54 o
  -1   0  -2        4.94        3.95      0.53 o
   0   0  -2       41.35       42.49      0.97 o
   1   0  -2    13056.86    13858.54    111.54 o
   2   0  -2      679.00      638.09      6.24 o
   3   0  -2      212.44      202.33      2.51 o
   4   0  -2      301.70      288.36      5.75 o
   5   0  -2      280.64      289.14      8.31 o
  -7   1  -2        1.20        2.57      0.89 o
  -6   1  -2        0.66        0.31      0.42 o
  -5   1  -2       36.61       32.90      1.11 o
  -4   1  -2       56.75       56.20      1.08 o
  -3   1  -2       45.28       46.00      1.21 o
  -2   1  -2      302.82      316.59      3.67 o
  -1   1  -2      354.37      344.77      2.76 o
   0   1  -2      291.16      285.73      2.19 o
   1   1  -2      109.11      120.76      1.00 o
   2   1  -2       87.89       85.93      0.91 o
   3   1  -2       19.14       18.88      0.50 o
   4   1  -2       53.44       53.26      0.92 o
   5   1  -2       30.93       31.36      1.96 o
  -7   2  -2        2.63        2.40      1.05 o
  -6   2  -2        1.30        1.88      0.47 o
  -5   2  -2       53.88       52.31      1.79 o
  -4   2  -2       53.90       49.78      1.04 o
  -3   2  -2       15.92       14.17      0.61 o
  -2   2  -2      217.61      217.41      2.01 o
  -1   2  -2      225.98      217.43      1.76 o
   0   2  -2      523.40      512.94      3.58 o
   1   2  -2     1786.68     1720.08      9.07 o
   2   2  -2     2795.18     2686.05     15.18 o
   3   2  -2       21.04       18.57      0.56 o
   4   2  -2       23.10       24.62      0.82 o
   5   2  -2      137.71      135.86      4.13 o
   6   2  -2       50.33       58.01      3.97 o
  -7   3  -2        1.67        4.97      1.24 o
  -6   3  -2        1.12        0.52      0.48 o
  -5   3  -2       58.67       58.22      1.37 o
  -4   3  -2       24.16       23.80      0.76 o
  -3   3  -2       60.88       60.49      1.00 o
  -2   3  -2      178.84      182.57      1.62 o
  -1   3  -2      258.92      252.53      2.12 o
   0   3  -2       98.59       94.33      1.05 o
   1   3  -2      345.89      338.59      2.34 o
   2   3  -2      487.15      473.09      3.37 o
   3   3  -2        6.02        5.25      0.45 o
   4   3  -2       73.66       67.93      1.43 o
   5   3  -2        3.35        3.53      0.57 o
   6   3  -2        0.29        0.62      0.99 o
  -7   4  -2        2.59        0.94      1.06 o
  -6   4  -2        2.26        2.06      0.59 o
  -5   4  -2       17.14       19.41      1.27 o
  -4   4  -2      101.95       99.32      1.40 o
  -3   4  -2       25.71       28.13      0.80 o
  -2   4  -2      166.53      185.99      2.08 o
  -1   4  -2      394.25      415.19      3.40 o
   0   4  -2      185.64      183.16      1.98 o
   1   4  -2      113.67      125.85      1.35 o
   2   4  -2       19.67       18.07      0.61 o
   3   4  -2      152.80      172.58      2.92 o
   4   4  -2       55.50       56.82      1.63 o
   5   4  -2        4.86        4.51      0.58 o
   6   4  -2       90.69      107.60      5.58 o
   7   4  -2        6.92        8.80      2.60 o
  -7   5  -2        0.02       -0.12      0.92 o
  -6   5  -2        0.19        0.47      0.59 o
  -5   5  -2       39.05       37.36      1.50 o
  -4   5  -2       26.44       26.04      1.06 o
  -3   5  -2       30.57       29.56      0.87 o
  -2   5  -2        5.93        6.96      0.57 o
  -1   5  -2        9.66       11.50      0.77 o
   0   5  -2        4.47        6.06      0.48 o
   1   5  -2       27.86       29.93      0.78 o
   2   5  -2      280.20      309.75      3.95 o
   3   5  -2       72.35       76.52      2.12 o
   4   5  -2        7.40        8.22      0.89 o
   5   5  -2       21.43       18.81      2.90 o
   6   5  -2       25.58       29.62      3.72 o
   7   5  -2       16.47       22.18      3.59 o
  -6   6  -2        2.15        2.68      0.82 o
  -5   6  -2        6.98        4.42      0.79 o
  -4   6  -2        2.66        2.80      0.71 o
  -3   6  -2        6.65        6.30      0.57 o
  -2   6  -2        5.82        6.03      0.56 o
  -1   6  -2       13.97       14.24      0.75 o
   0   6  -2        3.15        3.38      0.62 o
   1   6  -2       69.75       67.15      1.59 o
   2   6  -2       53.93       56.12      1.00 o
   3   6  -2       46.22       43.76      2.07 o
   4   6  -2       10.69       10.02      1.19 o
   5   6  -2       49.91       51.93      1.84 o
   6   6  -2        5.16        9.17      2.48 o
  -6   7  -2        0.04       -0.21      0.67 o
  -5   7  -2        5.63        5.69      0.91 o
  -4   7  -2       50.10       53.03      1.92 o
  -3   7  -2        0.69        0.14      0.56 o
  -2   7  -2       21.09       21.03      1.03 o
  -1   7  -2       32.84       33.33      1.57 o
   0   7  -2       49.18       46.34      1.32 o
   1   7  -2       48.86       49.77      1.70 o
   2   7  -2       36.49       38.25      1.83 o
   3   7  -2        4.72        4.50      0.90 o
   4   7  -2       15.20       16.32      2.11 o
   5   7  -2       23.79       25.78      2.10 o
   6   7  -2        1.52        1.61      1.86 o
  -6   8  -2        4.75        5.37      1.10 o
  -5   8  -2        0.26       -0.23      0.77 o
  -4   8  -2        0.01        0.49      0.70 o
  -3   8  -2       49.03       52.21      1.93 o
  -2   8  -2        5.13        5.07      0.65 o
  -1   8  -2        0.58        0.52      0.42 o
   0   8  -2       57.14       57.17      1.77 o
   1   8  -2       16.37       17.41      0.97 o
   2   8  -2        6.59        6.37      0.68 o
   3   8  -2       19.30       23.33      1.72 o
   4   8  -2        6.65        4.18      1.05 o
   5   8  -2        9.13       10.19      1.66 o
   6   8  -2        6.56        9.17      2.85 o
  -5   9  -2        0.22       -0.14      0.88 o
  -4   9  -2        6.56        6.19      1.06 o
  -3   9  -2        4.94        5.18      1.02 o
  -2   9  -2       26.88       28.38      1.71 o
  -1   9  -2       48.96       48.45      1.57 o
   0   9  -2       12.40       12.64      1.10 o
   1   9  -2        8.74        9.21      0.88 o
   2   9  -2       14.25       14.95      1.34 o
   3   9  -2       12.49       13.79      1.56 o
   4   9  -2        0.40       -0.14      0.76 o
   5   9  -2       25.36       24.66      3.04 o
  -5  10  -2        0.09       -0.41      0.82 o
  -4  10  -2       12.45       11.92      1.39 o
  -3  10  -2        3.93        2.76      0.76 o
  -2  10  -2       32.80       34.73      1.64 o
  -1  10  -2       33.22       34.49      2.77 o
   0  10  -2       27.71       29.84      1.54 o
   1  10  -2       27.70       27.41      1.68 o
   2  10  -2       10.82       11.13      1.30 o
   3  10  -2        5.18        3.66      1.08 o
   4  10  -2        2.66        1.48      0.94 o
   5  10  -2        2.53        4.21      2.35 o
  -4  11  -2        0.50        0.45      0.84 o
  -3  11  -2        3.57        3.38      0.80 o
  -2  11  -2       26.88       26.28      1.80 o
  -1  11  -2       27.86       31.89      1.82 o
   0  11  -2        3.77        3.99      0.78 o
   1  11  -2       10.79       13.28      1.46 o
   2  11  -2       20.75       21.69      1.75 o
   3  11  -2        1.50        0.85      1.03 o
   4  11  -2        1.94        0.99      1.98 o
  -3  12  -2        1.80        1.59      0.89 o
  -2  12  -2        6.86        4.17      1.06 o
  -1  12  -2        9.06        8.80      1.26 o
   0  12  -2        0.91        0.32      0.95 o
   1  12  -2        8.05        5.70      1.24 o
   2  12  -2        1.51        1.81      1.05 o
   3  12  -2        7.95        8.80      1.55 o
   4  12  -2        2.00        0.62      2.11 o
  -2  13  -2        0.44       -0.68      1.36 o
  -1  13  -2        2.05        1.14      1.16 o
   0  13  -2        3.57        2.30      1.79 o
   1  13  -2        3.90        3.11      1.41 o
   2  13  -2        1.27       -0.36      0.95 o
   3  13  -2        2.14        2.73      2.60 o
  -1  14  -2        0.30       -1.40      1.40 o
   0  14  -2        5.05        5.17      1.58 o
   1  14  -2        1.29       -0.98      1.81 o
   2  14  -2        0.68        0.43      1.20 o
  -8   1  -1        1.53        3.15      1.05 o
  -7   1  -1        2.02        2.61      0.66 o
  -6   1  -1        3.76        3.24      0.74 o
  -5   1  -1       29.25       25.48      0.64 o
  -4   1  -1       20.93       19.88      0.57 o
  -3   1  -1        9.50        8.98      0.40 o
  -2   1  -1      186.76      170.26      1.90 o
  -1   1  -1      184.73      165.14      1.37 o
   0   1  -1      397.39      410.87      2.64 o
   1   1  -1      639.70      620.77      3.37 o
   2   1  -1      203.89      189.04      2.01 o
   3   1  -1      439.38      397.39      6.48 o
   4   1  -1      109.92      108.87      4.34 o
  -8   2  -1        1.70        2.50      0.99 o
  -7   2  -1        1.60        0.63      0.66 o
  -6   2  -1       19.90       16.56      1.04 o
  -5   2  -1       66.42       61.16      1.03 o
  -4   2  -1       16.38       16.88      0.58 o
  -3   2  -1      209.57      232.71      2.15 o
  -2   2  -1      552.92      541.39      3.67 o
  -1   2  -1       75.85       81.02      0.89 o
   0   2  -1     2057.45     1936.45     11.05 o
   1   2  -1     6358.20     6322.40     36.47 o
   2   2  -1      181.27      177.54      1.81 o
   3   2  -1       21.03       21.86      0.65 o
   4   2  -1      320.60      323.04      5.38 o
   5   2  -1        3.15        5.45      1.73 o
  -8   3  -1        1.27        2.37      0.99 o
  -7   3  -1        2.34        1.70      0.79 o
  -6   3  -1       12.93       10.32      0.93 o
  -5   3  -1      141.11      142.95      1.78 o
  -4   3  -1       45.99       47.00      0.91 o
  -3   3  -1       88.16       83.20      1.10 o
  -2   3  -1       51.59       52.10      0.82 o
  -1   3  -1      289.66      271.64      2.17 o
   0   3  -1      552.32      497.72      3.36 o
   1   3  -1      879.37      813.17      5.15 o
   2   3  -1       58.69       54.49      0.92 o
   3   3  -1        5.73        5.48      0.39 o
   4   3  -1       62.71       60.96      3.01 o
   5   3  -1       21.84       22.24      0.87 o
  -7   4  -1        3.01        3.67      0.76 o
  -6   4  -1       31.17       30.07      1.10 o
  -5   4  -1       15.21       15.87      0.83 o
  -4   4  -1       10.03       10.12      0.54 o
  -3   4  -1       59.00       56.18      0.79 o
  -2   4  -1      306.89      308.05      2.90 o
  -1   4  -1      161.64      158.11      1.59 o
   0   4  -1      184.74      167.76      1.62 o
   1   4  -1      413.72      395.85      3.40 o
   2   4  -1      189.26      182.05      1.82 o
   3   4  -1       60.74       57.92      1.34 o
   4   4  -1        7.07        7.81      1.07 o
   5   4  -1       55.04       50.07      3.59 o
   6   4  -1       14.22       18.22      3.22 o
  -7   5  -1        0.90        1.53      0.70 o
  -6   5  -1       11.55       10.98      0.95 o
  -5   5  -1       13.67       12.35      0.87 o
  -4   5  -1       45.41       49.86      1.14 o
  -3   5  -1       27.92       26.06      1.12 o
  -2   5  -1       48.58       49.10      0.97 o
  -1   5  -1      164.67      169.12      1.83 o
   0   5  -1      175.70      171.24      1.88 o
   1   5  -1      123.08      122.90      1.38 o
   2   5  -1        9.21        9.10      0.71 o
   3   5  -1       10.67       10.79      0.65 o
   4   5  -1       22.99       24.05      1.18 o
   5   5  -1       11.63       12.33      0.87 o
   6   5  -1        3.56        3.10      1.86 o
  -7   6  -1        3.08        5.28      1.01 o
  -6   6  -1       11.51       11.09      1.03 o
  -5   6  -1       26.27       28.77      1.32 o
  -4   6  -1      159.41      157.16      2.11 o
  -3   6  -1        8.43        7.89      0.56 o
  -2   6  -1       91.95      102.90      1.50 o
  -1   6  -1      216.83      229.74      2.35 o
   0   6  -1      159.57      159.62      2.20 o
   1   6  -1      244.54      241.64      2.33 o
   2   6  -1      234.85      260.21      3.12 o
   3   6  -1       84.21       84.34      1.84 o
   4   6  -1        4.20        4.51      0.72 o
   5   6  -1      180.28      186.92      8.99 o
   6   6  -1       16.08       16.48      3.10 o
  -7   7  -1        0.56        1.53      1.00 o
  -6   7  -1        0.07       -0.18      0.65 o
  -5   7  -1        6.45        6.15      0.89 o
  -4   7  -1       66.05       67.43      1.75 o
  -3   7  -1       78.58       81.12      1.46 o
  -2   7  -1        0.20        0.00      0.37 o
  -1   7  -1       43.84       43.15      1.16 o
   0   7  -1      148.79      152.02      2.26 o
   1   7  -1      145.33      149.04      2.03 o
   2   7  -1       48.09       46.47      1.27 o
   3   7  -1        7.71        7.10      0.67 o
   4   7  -1      105.12      104.12      3.15 o
   5   7  -1       84.17       90.73      3.48 o
   6   7  -1        0.74       -0.50      1.73 o
  -6   8  -1        1.56        0.91      0.73 o
  -5   8  -1        4.66        4.47      0.78 o
  -4   8  -1        0.76       -0.09      0.52 o
  -3   8  -1       63.25       63.01      1.48 o
  -2   8  -1       12.55       12.32      0.80 o
  -1   8  -1       30.36       30.54      1.15 o
   0   8  -1       42.62       43.29      1.24 o
   1   8  -1       14.20       13.04      1.18 o
   2   8  -1       26.51       28.82      1.17 o
   3   8  -1        4.25        4.92      0.67 o
   4   8  -1       16.38       19.15      1.52 o
   5   8  -1       18.32       19.05      2.15 o
   6   8  -1        1.27        2.85      2.11 o
  -6   9  -1        1.32        1.57      0.80 o
  -5   9  -1        2.80        1.42      0.82 o
  -4   9  -1        0.76        0.55      0.58 o
  -3   9  -1       73.29       80.22      1.86 o
  -2   9  -1        7.20        4.98      0.86 o
  -1   9  -1       55.72       56.96      1.55 o
   0   9  -1       48.98       51.96      1.65 o
   1   9  -1       46.22       50.28      2.31 o
   2   9  -1        9.44        9.81      1.00 o
   3   9  -1        0.71        0.43      0.68 o
   4   9  -1        7.30        8.06      1.18 o
   5   9  -1        3.32        1.86      1.98 o
  -5  10  -1        9.62       12.38      1.61 o
  -4  10  -1        0.91        0.44      0.73 o
  -3  10  -1       15.54       15.68      1.38 o
  -2  10  -1       16.24       15.36      1.33 o
  -1  10  -1       30.89       34.17      2.18 o
   0  10  -1       39.14       42.19      1.67 o
   1  10  -1       26.57       28.42      1.26 o
   2  10  -1       10.01       10.99      1.24 o
   3  10  -1        3.85        3.63      1.04 o
   4  10  -1        5.99        6.13      1.62 o
   5  10  -1        2.63        2.60      2.11 o
  -5  11  -1        0.83        0.81      0.88 o
  -4  11  -1        2.99        1.49      0.83 o
  -3  11  -1        3.74        3.00      0.87 o
  -2  11  -1       18.61       19.73      1.51 o
  -1  11  -1       38.76       41.22      2.28 o
   0  11  -1        6.04        6.01      0.99 o
   1  11  -1       11.66       13.82      1.44 o
   2  11  -1       23.72       22.86      1.69 o
   3  11  -1       23.06       25.87      2.52 o
   4  11  -1        0.83        1.81      1.34 o
  -4  12  -1        0.95       -0.68      0.80 o
  -3  12  -1        0.64       -0.15      0.76 o
  -2  12  -1        6.00        4.27      1.00 o
  -1  12  -1        1.43        0.69      0.74 o
   0  12  -1        1.36        1.36      0.99 o
   1  12  -1        3.38        3.99      1.12 o
   2  12  -1        0.47        0.41      1.06 o
   3  12  -1        8.50        8.50      2.23 o
   4  12  -1        2.01        0.86      1.44 o
  -3  13  -1        0.05        0.50      0.99 o
  -2  13  -1        6.47        5.33      1.39 o
  -1  13  -1        0.92       -0.57      1.50 o
   0  13  -1        5.73        4.88      1.26 o
   1  13  -1        3.94        0.99      1.07 o
   2  13  -1        0.30       -0.08      2.11 o
   3  13  -1        8.44        8.05      3.22 o
  -2  14  -1        2.10       -0.07      1.71 o
  -1  14  -1        0.80       -1.23      1.77 o
   0  14  -1        0.52       -0.40      1.97 o
   1  14  -1        1.46        1.70      1.16 o
   2  14  -1        0.72       -1.10      1.19 o
  -8   0   0        3.04        3.61      0.86 o
  -7   0   0       23.33       17.19      1.75 o
  -6   0   0       24.04       24.31      1.90 o
  -5   0   0       42.14       42.52      1.66 o
  -4   0   0      477.86      501.49      9.75 o
  -3   0   0     1637.46     1672.66     19.45 o
  -2   0   0      733.31      650.14      9.12 o
  -8   1   0        2.00        3.89      0.68 o
  -7   1   0        3.50        4.23      0.66 o
  -6   1   0       26.87       27.13      1.57 o
  -5   1   0       18.03       18.32      0.81 o
  -4   1   0        1.26        1.59      0.35 o
  -3   1   0      270.92      293.51      3.40 o
  -2   1   0      227.42      210.13      3.09 o
  -1   1   0      225.08      213.66      1.70 o
   1   1   0      225.31      210.86      1.90 o
   2   1   0      227.58      201.58      5.90 o
  -8   2   0        0.37        0.61      0.59 o
  -7   2   0        0.05        1.09      0.54 o
  -6   2   0        5.57        5.34      0.62 o
  -5   2   0        0.02       -0.14      0.26 o
  -4   2   0       31.18       31.17      0.62 o
  -3   2   0      202.59      206.75      1.82 o
  -2   2   0      219.83      201.77      1.92 o
  -1   2   0      498.48      455.71      3.32 o
   0   2   0      530.79      489.16      3.02 o
   1   2   0      498.05      449.31      3.47 o
   2   2   0      219.71      204.89      2.09 o
   3   2   0      202.55      203.12      3.48 o
   4   2   0       31.13       30.18      1.36 o
  -8   3   0        3.70        4.71      0.91 o
  -7   3   0        7.46        7.28      0.70 o
  -6   3   0       55.70       57.90      1.51 o
  -5   3   0       32.90       32.56      0.76 o
  -4   3   0       45.88       44.12      0.85 o
  -3   3   0       41.07       42.48      0.89 o
  -2   3   0       19.37       19.41      0.54 o
  -1   3   0       19.35       19.07      0.44 o
   0   3   0        0.81        0.77      0.22 o
   1   3   0       19.32       18.52      0.55 o
   2   3   0       19.38       18.50      0.50 o
   3   3   0       41.01       43.51      1.04 o
   4   3   0       45.97       46.23      1.67 o
   5   3   0       32.81       32.67      0.96 o
  -8   4   0        0.94        1.51      1.01 o
  -7   4   0        0.33       -0.24      0.46 o
  -6   4   0       36.74       41.42      1.16 o
  -5   4   0      103.37      100.97      1.97 o
  -4   4   0       67.89       66.57      1.11 o
  -3   4   0      186.91      180.61      1.86 o
  -2   4   0      206.18      209.14      1.73 o
  -1   4   0      767.97      722.44      4.38 o
   0   4   0        0.11        0.03      0.17 o
   1   4   0      767.73      733.02      4.74 o
   2   4   0      206.12      209.04      2.02 o
   3   4   0      186.91      180.20      2.43 o
   4   4   0       67.85       62.75      1.54 o
   5   4   0      103.36       82.56      3.10 o
  -8   5   0        0.76        2.58      1.23 o
  -7   5   0        3.38        2.82      0.76 o
  -6   5   0       53.76       56.06      1.44 o
  -5   5   0       18.80       17.42      0.85 o
  -4   5   0       24.99       25.63      0.93 o
  -3   5   0       40.95       40.66      0.81 o
  -2   5   0      112.52      114.59      1.20 o
  -1   5   0       55.46       57.54      0.91 o
   0   5   0        2.47        2.21      0.27 o
   1   5   0       55.56       57.50      0.96 o
   2   5   0      112.66      115.80      1.73 o
   3   5   0       40.97       41.48      1.06 o
   4   5   0       24.91       27.01      2.31 o
   5   5   0       18.87       18.11      2.11 o
  -8   6   0        0.50        1.86      3.35 o
  -7   6   0        2.76        2.38      0.89 o
  -6   6   0        8.26        8.91      0.77 o
  -5   6   0        0.64       -0.03      0.42 o
  -4   6   0       86.69       88.42      1.31 o
  -3   6   0       45.76       47.72      0.88 o
  -2   6   0       51.71       49.52      0.83 o
  -1   6   0      139.12      136.31      1.78 o
   0   6   0        0.43        0.49      0.25 o
   1   6   0      139.11      139.58      1.66 o
   2   6   0       51.62       48.22      1.33 o
   3   6   0       45.89       46.17      1.26 o
   4   6   0       86.67       85.74      1.84 o
   5   6   0        0.63        0.42      0.92 o
  -7   7   0        2.54        1.62      0.76 o
  -6   7   0        1.31        0.82      0.58 o
  -5   7   0       21.45       22.14      1.09 o
  -4   7   0       45.49       47.52      1.03 o
  -3   7   0       11.14        9.97      0.46 o
  -2   7   0       57.52       57.52      1.25 o
  -1   7   0       26.18       24.93      0.92 o
   0   7   0       68.98       75.61      1.40 o
   1   7   0       26.18       25.27      0.85 o
   2   7   0       57.57       58.89      1.52 o
   3   7   0       11.18       10.28      0.74 o
   4   7   0       45.50       48.58      1.52 o
   5   7   0       21.48       29.74      3.72 o
  -7   8   0        2.65        4.23      0.96 o
  -6   8   0        0.62        0.38      0.65 o
  -5   8   0        9.08        9.64      0.99 o
  -4   8   0       55.89       56.77      1.54 o
  -3   8   0        5.97        5.45      0.58 o
  -2   8   0       17.03       21.53      1.09 o
  -1   8   0        8.26        8.59      0.69 o
   0   8   0       52.57       56.70      1.55 o
   1   8   0        8.24        8.27      0.68 o
   2   8   0       17.03       18.94      1.19 o
   3   8   0        5.97        8.16      1.02 o
   4   8   0       55.84       57.40      2.10 o
   5   8   0        9.11        8.05      2.35 o
  -6   9   0        2.65        3.44      1.01 o
  -5   9   0        6.06        6.67      1.23 o
  -4   9   0       31.08       29.57      2.21 o
  -3   9   0       14.54       12.23      1.02 o
  -2   9   0       34.46       37.71      1.37 o
  -1   9   0       16.16       18.00      1.02 o
   0   9   0       20.72       20.02      1.12 o
   1   9   0       16.12       16.77      0.96 o
   2   9   0       34.50       34.53      1.90 o
   3   9   0       14.56       15.69      1.92 o
   4   9   0       31.04       33.24      3.90 o
   5   9   0        6.08        1.73      1.98 o
  -6  10   0        0.20       -0.08      0.80 o
  -5  10   0        5.51        7.02      1.06 o
  -4  10   0        5.29        4.32      0.85 o
  -3  10   0        2.16        1.83      0.66 o
  -2  10   0       14.27       15.00      1.14 o
  -1  10   0       11.54       10.57      1.09 o
   0  10   0        0.02       -0.18      0.45 o
   1  10   0       11.56       11.79      1.25 o
   2  10   0       14.26       17.02      1.60 o
   3  10   0        2.17        1.51      0.82 o
   4  10   0        5.28        4.28      1.44 o
   5  10   0        5.50        8.80      2.73 o
  -5  11   0        0.33        0.84      0.82 o
  -4  11   0        2.62        1.78      0.77 o
  -3  11   0       16.21       15.78      1.28 o
  -2  11   0       13.87       14.76      1.30 o
  -1  11   0       16.17       14.99      1.25 o
   0  11   0       13.02       12.27      1.07 o
   1  11   0       16.19       17.67      3.28 o
   2  11   0       13.88       13.37      1.63 o
   3  11   0       16.19       16.52      1.65 o
   4  11   0        2.62        0.74      1.98 o
   5  11   0        0.33        0.00      2.23 o
  -5  12   0        0.41        0.61      0.87 o
  -4  12   0        4.69        3.16      0.98 o
  -3  12   0        0.27       -0.44      0.71 o
  -2  12   0       21.08       21.30      1.99 o
  -1  12   0        7.83        7.10      1.13 o
   0  12   0       14.48       12.58      2.11 o
   1  12   0        7.82        8.44      1.30 o
   2  12   0       21.11       23.64      3.72 o
   3  12   0        0.27        0.56      1.36 o
  -4  13   0        0.52       -0.37      0.83 o
  -3  13   0        7.70        8.41      1.23 o
  -2  13   0        9.40       10.63      1.58 o
  -1  13   0        7.84        5.37      1.35 o
   0  13   0        8.20        8.94      1.46 o
   1  13   0        7.82        7.62      1.44 o
   2  13   0        9.42       11.11      2.08 o
   3  13   0        7.69        9.67      3.47 o
  -2  14   0        0.07       -0.59      1.15 o
  -1  14   0        1.13        0.21      1.06 o
   0  14   0        0.17        1.14      1.23 o
   1  14   0        1.12        0.84      1.00 o
   2  14   0        0.07       -0.46      1.67 o
  -9   1   1        0.39        2.60      0.68 o
  -8   1   1        1.58        2.62      0.55 o
  -7   1   1        2.60        1.40      0.57 o
  -6   1   1       13.16       12.27      0.98 o
  -5   1   1       12.01       11.70      0.54 o
  -4   1   1      110.09      108.50      1.15 o
  -3   1   1      439.38      407.09      3.13 o
  -2   1   1      204.00      190.11      1.56 o
  -1   1   1      640.19      625.12      3.30 o
   0   1   1      397.51      410.54      2.75 o
   1   1   1      184.51      165.60      1.84 o
   2   1   1      186.72      171.76      2.16 o
   3   1   1        9.49        8.90      0.74 o
  -9   2   1        0.76        1.75      0.73 o
  -8   2   1        5.48        4.96      0.81 o
  -7   2   1        7.93        6.94      0.82 o
  -6   2   1       18.23       16.77      0.94 o
  -5   2   1        3.15        3.14      0.29 o
  -4   2   1      320.67      323.82      2.75 o
  -3   2   1       21.02       22.86      0.50 o
  -2   2   1      181.22      175.57      1.43 o
  -1   2   1     6357.26     6307.14     34.39 o
   0   2   1     2058.02     1940.13     12.35 o
   1   2   1       75.62       81.72      1.11 o
   2   2   1      553.03      545.49      5.98 o
   3   2   1      209.29      233.55      4.05 o
   4   2   1       16.34       17.52      2.85 o
  -8   3   1        0.44        1.04      0.74 o
  -7   3   1       14.15       12.68      0.83 o
  -6   3   1       50.35       53.88      1.15 o
  -5   3   1       21.85       23.21      0.70 o
  -4   3   1       62.71       64.13      1.03 o
  -3   3   1        5.72        6.01      0.43 o
  -2   3   1       58.76       54.56      0.75 o
  -1   3   1      879.40      809.16      5.07 o
   0   3   1      552.48      495.94      3.60 o
   1   3   1      289.70      266.00      2.07 o
   2   3   1       51.62       51.68      1.10 o
   3   3   1       88.11       89.46      2.35 o
   5   3   1      141.06      130.81      3.35 o
  -8   4   1        1.38        2.94      1.05 o
  -7   4   1        8.00        8.97      0.76 o
  -6   4   1       14.21       12.15      0.69 o
  -5   4   1       55.03       51.91      0.99 o
  -4   4   1        7.08        6.78      0.48 o
  -3   4   1       60.71       61.08      0.87 o
  -2   4   1      189.19      182.75      1.85 o
  -1   4   1      413.51      393.78      3.14 o
   0   4   1      184.80      168.52      1.47 o
   1   4   1      161.38      155.92      1.39 o
   2   4   1      307.03      311.59      4.93 o
   3   4   1       59.07       55.41      4.90 o
   4   4   1       10.02       10.04      1.49 o
   5   4   1       15.28       15.24      1.86 o
  -8   5   1        0.50        0.56      0.90 o
  -7   5   1       17.88       19.14      1.03 o
  -6   5   1        3.57        3.35      0.50 o
  -5   5   1       11.63       11.09      0.57 o
  -4   5   1       22.94       22.58      0.78 o
  -3   5   1       10.71       10.50      0.48 o
  -2   5   1        9.18        8.72      0.51 o
  -1   5   1      122.96      121.15      1.45 o
   0   5   1      175.73      165.86      1.64 o
   1   5   1      164.77      166.19      1.81 o
   2   5   1       48.67       49.91      1.45 o
   3   5   1       27.87       27.60      1.18 o
   4   5   1       45.42       44.12      2.85 o
  -8   6   1        1.21        1.47      1.07 o
  -7   6   1       15.02       17.85      1.14 o
  -6   6   1       16.07       16.53      1.06 o
  -5   6   1      180.28      185.66      2.25 o
  -4   6   1        4.22        3.93      0.52 o
  -3   6   1       84.10       86.18      1.61 o
  -2   6   1      235.08      254.64      2.93 o
  -1   6   1      244.27      235.81      2.41 o
   0   6   1      159.79      158.85      1.94 o
   1   6   1      216.57      223.86      2.80 o
   2   6   1       92.03      100.75      1.90 o
   3   6   1        8.41        8.00      1.04 o
   4   6   1      159.40      159.95      3.60 o
  -8   7   1        2.50        4.60      1.16 o
  -7   7   1        0.29        0.64      0.59 o
  -6   7   1        0.73        0.22      0.55 o
  -5   7   1       84.29       91.90      2.45 o
  -4   7   1      105.00       99.99      1.94 o
  -3   7   1        7.73        6.82      0.64 o
  -2   7   1       48.20       45.78      1.24 o
  -1   7   1      145.28      149.97      2.40 o
   0   7   1      148.75      149.96      2.30 o
   1   7   1       43.74       40.80      1.31 o
   2   7   1        0.20        0.02      0.38 o
   3   7   1       78.62       79.84      2.09 o
   4   7   1       66.02       68.33      2.50 o
  -7   8   1        8.20        9.85      1.14 o
  -6   8   1        1.28        0.81      0.69 o
  -5   8   1       18.32       19.19      1.48 o
  -4   8   1       16.34       16.80      1.53 o
  -3   8   1        4.23        5.37      0.73 o
  -2   8   1       26.48       29.02      1.37 o
  -1   8   1       14.22       13.19      0.96 o
   0   8   1       42.63       43.03      1.40 o
   1   8   1       30.45       29.34      1.65 o
   2   8   1       12.56       13.32      0.93 o
   3   8   1       63.25       65.90      1.83 o
   4   8   1        0.75       -0.43      1.05 o
  -7   9   1        0.23       -0.20      0.72 o
  -6   9   1        4.18        2.99      0.98 o
  -5   9   1        3.31        2.63      0.80 o
  -4   9   1        7.31        5.12      0.93 o
  -3   9   1        0.71        0.00      0.57 o
  -2   9   1        9.44        8.69      0.90 o
  -1   9   1       46.23       48.32      1.69 o
   0   9   1       48.99       50.11      1.72 o
   1   9   1       55.71       59.27      2.07 o
   2   9   1        7.20        5.66      0.66 o
   3   9   1       73.32       78.85      3.04 o
   4   9   1        0.75        0.49      1.09 o
  -6  10   1        1.52        2.59      0.93 o
  -5  10   1        2.64        2.97      0.86 o
  -4  10   1        5.99        4.50      0.91 o
  -3  10   1        3.84        3.08      0.76 o
  -2  10   1       10.01       11.68      1.23 o
  -1  10   1       26.59       32.83      1.60 o
   0  10   1       39.12       43.73      1.75 o
   1  10   1       30.93       34.47      1.67 o
   2  10   1       16.24       18.47      1.55 o
   3  10   1       15.52       17.28      1.60 o
   4  10   1        0.92        0.99      1.73 o
  -6  11   1        0.15       -0.11      0.79 o
  -5  11   1        0.81        1.52      0.85 o
  -4  11   1        0.83        0.62      0.74 o
  -3  11   1       23.04       26.84      1.93 o
  -2  11   1       23.76       20.97      1.38 o
  -1  11   1       11.65       12.02      1.11 o
   0  11   1        6.03        7.83      1.02 o
   1  11   1       38.80       39.09      3.14 o
   2  11   1       18.59       17.67      1.65 o
   3  11   1        3.73        3.28      1.49 o
  -5  12   1        0.86        0.93      0.88 o
  -4  12   1        2.01        2.39      0.90 o
  -3  12   1        8.49        8.22      1.15 o
  -2  12   1        0.48        0.22      0.63 o
  -1  12   1        3.38        3.30      0.81 o
   0  12   1        1.35        0.40      0.91 o
   1  12   1        1.44        0.39      1.01 o
   2  12   1        6.00        5.96      1.63 o
   3  12   1        0.64        0.62      2.11 o
  -4  13   1        2.08        1.01      0.88 o
  -3  13   1        8.44        7.89      1.06 o
  -2  13   1        0.30       -0.55      0.68 o
  -1  13   1        3.94        3.37      1.16 o
   0  13   1        5.72        4.91      1.48 o
   1  13   1        0.93        1.43      1.18 o
   2  13   1        6.47        3.63      1.80 o
  -2  14   1        0.73       -1.25      1.25 o
  -1  14   1        1.46        2.27      1.22 o
   0  14   1        0.52        0.04      1.10 o
   1  14   1        0.80        2.68      1.44 o
   2  14   1        2.10        3.84      2.73 o
  -9   0   2        4.04        3.34      1.07 o
  -8   0   2        9.95       10.21      1.22 o
  -7   0   2        7.00        6.20      1.06 o
  -6   0   2       36.07       32.17      1.63 o
  -5   0   2      280.97      295.64      3.55 o
  -4   0   2      301.43      292.85      3.67 o
  -3   0   2      212.52      201.66      2.62 o
  -2   0   2      679.41      662.70      5.90 o
  -1   0   2    13055.76    14123.65    111.96 o
   0   0   2       41.39       39.95      0.98 o
   1   0   2        4.94        3.95      0.56 o
   2   0   2      471.63      477.13      6.26 o
   3   0   2      167.66      169.92      4.34 o
   4   0   2      173.91      160.48      3.84 o
  -9   1   2        0.22        1.91      0.78 o
  -8   1   2        2.65        2.32      0.60 o
  -7   1   2        6.60        6.83      0.75 o
  -6   1   2       11.74       10.90      0.59 o
  -5   1   2       30.97       32.67      0.94 o
  -4   1   2       53.52       54.27      1.00 o
  -3   1   2       19.17       18.11      0.60 o
  -2   1   2       87.97       87.88      0.93 o
  -1   1   2      109.22      118.65      1.23 o
   0   1   2      290.97      284.06      2.30 o
   1   1   2      354.52      347.25      3.30 o
   2   1   2      303.01      317.49      3.53 o
   3   1   2       45.20       43.43      2.17 o
   4   1   2       56.82       55.65      1.98 o
  -9   2   2        0.34        1.54      0.81 o
  -8   2   2        0.46       -0.10      0.56 o
  -7   2   2       11.66       11.52      0.88 o
  -6   2   2       50.33       52.42      1.11 o
  -5   2   2      137.78      139.33      1.67 o
  -4   2   2       23.02       25.53      0.67 o
  -3   2   2       20.95       19.60      0.47 o
  -2   2   2     2795.91     2686.41     18.47 o
  -1   2   2     1785.97     1714.26      9.07 o
   0   2   2      523.58      520.45      3.97 o
   1   2   2      225.94      220.92      2.66 o
   2   2   2      217.59      219.93      3.99 o
  -9   3   2        0.69        1.80      1.11 o
  -8   3   2        2.62        4.01      0.89 o
  -7   3   2        9.34        9.37      1.23 o
  -6   3   2        0.29        0.63      0.33 o
  -5   3   2        3.37        2.68      0.32 o
  -4   3   2       73.65       67.88      1.00 o
  -3   3   2        6.00        5.99      0.32 o
  -2   3   2      487.36      470.87      2.99 o
  -1   3   2      345.79      347.64      2.83 o
   0   3   2       98.62       95.73      1.29 o
   1   3   2      259.32      250.47      2.45 o
  -9   4   2        2.20        4.55      1.76 o
  -8   4   2        0.01        0.10      1.46 o
  -7   4   2        6.90        7.72      0.83 o
  -6   4   2       90.72       95.79      1.82 o
  -5   4   2        4.85        4.04      0.36 o
  -4   4   2       55.43       56.30      0.96 o
  -3   4   2      152.92      172.86      1.63 o
  -2   4   2       19.65       18.64      0.54 o
  -1   4   2      113.63      126.62      1.45 o
   0   4   2      185.30      184.87      1.84 o
   1   4   2      394.53      421.34      5.03 o
  -8   5   2        2.88        3.00      0.77 o
  -7   5   2       16.45       20.24      1.36 o
  -6   5   2       25.57       26.53      1.08 o
  -5   5   2       21.40       22.74      0.91 o
  -4   5   2        7.41        6.77      0.41 o
  -3   5   2       72.30       78.25      1.30 o
  -2   5   2      279.90      301.48      3.18 o
  -1   5   2       27.82       31.06      0.82 o
   0   5   2        4.43        4.84      0.52 o
   1   5   2        9.71       11.48      1.89 o
   2   5   2        5.96        9.29      1.36 o
  -8   6   2        6.33        8.47      1.07 o
  -7   6   2        0.99        1.19      0.61 o
  -6   6   2        5.18        4.40      0.90 o
  -5   6   2       49.87       51.03      1.28 o
  -4   6   2       10.64       10.40      0.82 o
  -3   6   2       46.27       43.61      1.08 o
  -2   6   2       53.88       59.16      1.30 o
  -1   6   2       69.82       65.80      1.43 o
   0   6   2        3.14        2.92      0.38 o
   1   6   2       13.97       15.72      1.78 o
   2   6   2        5.83        8.43      1.49 o
   3   6   2        6.64        7.44      1.49 o
  -8   7   2        6.49        8.11      1.11 o
  -7   7   2        2.68        3.46      0.79 o
  -6   7   2        1.51        2.28      0.73 o
  -5   7   2       23.78       24.05      1.29 o
  -4   7   2       15.16       15.05      0.99 o
  -3   7   2        4.70        5.37      0.63 o
  -2   7   2       36.46       37.47      1.93 o
  -1   7   2       48.92       49.14      1.38 o
   0   7   2       49.17       46.54      1.12 o
   1   7   2       32.82       32.26      0.98 o
   2   7   2       21.10       22.28      1.10 o
   3   7   2        0.69        0.87      0.87 o
  -7   8   2        0.31        0.73      0.68 o
  -6   8   2        6.55        5.99      1.49 o
  -5   8   2        9.14        9.23      1.07 o
  -4   8   2        6.66        5.35      0.80 o
  -3   8   2       19.31       17.23      1.19 o
  -2   8   2        6.56        7.22      0.91 o
  -1   8   2       16.41       16.93      1.11 o
   0   8   2       57.12       57.96      1.30 o
   1   8   2        0.59        0.13      0.38 o
   2   8   2        5.12        4.94      0.67 o
   3   8   2       49.01       53.29      3.22 o
  -7   9   2        0.49        0.34      1.09 o
  -6   9   2        1.00        0.27      0.69 o
  -5   9   2       25.36       23.09      1.61 o
  -4   9   2        0.40       -0.13      0.59 o
  -3   9   2       12.50       11.29      1.10 o
  -2   9   2       14.25       13.34      1.11 o
  -1   9   2        8.73        8.14      0.86 o
   0   9   2       12.41       11.77      0.83 o
   1   9   2       48.98       47.46      1.38 o
   2   9   2       26.86       31.33      1.92 o
   3   9   2        4.94        3.97      1.36 o
  -7  10   2        0.21        4.21      3.59 o
  -6  10   2        5.74        4.11      1.16 o
  -5  10   2        2.53        1.59      1.58 o
  -4  10   2        2.65        1.96      0.84 o
  -3  10   2        5.19        3.16      0.81 o
  -2  10   2       10.86       11.21      1.54 o
  -1  10   2       27.70       25.96      1.50 o
   0  10   2       27.81       31.15      1.33 o
   1  10   2       33.17       34.08      2.57 o
   2  10   2       32.86       33.54      2.10 o
   3  10   2        3.90        3.84      2.23 o
  -6  11   2        2.64        3.38      1.04 o
  -5  11   2        2.06       -0.36      1.03 o
  -4  11   2        1.95        0.46      0.76 o
  -3  11   2        1.51        2.37      0.78 o
  -2  11   2       20.74       20.69      1.48 o
  -1  11   2       10.78       11.54      1.12 o
   0  11   2        3.77        2.78      0.95 o
   1  11   2       27.87       29.74      3.59 o
   2  11   2       26.86       27.02      3.22 o
   3  11   2        3.59        7.56      2.73 o
  -5  12   2        0.40       -1.10      1.10 o
  -4  12   2        2.00        1.21      0.87 o
  -3  12   2        7.95        6.39      1.14 o
  -2  12   2        1.50        2.47      0.80 o
  -1  12   2        8.06        5.59      0.95 o
   0  12   2        0.91        2.97      1.73 o
   1  12   2        9.07       12.64      2.60 o
   2  12   2        6.86        7.46      2.35 o
  -4  13   2        4.76        2.20      0.93 o
  -3  13   2        2.13        1.78      0.82 o
  -2  13   2        1.28        0.96      0.71 o
  -1  13   2        3.90        3.94      1.29 o
   0  13   2        3.57        2.26      1.37 o
   1  13   2        2.06        1.65      2.17 o
   2  13   2        0.44        0.00      2.35 o
  -2  14   2        0.68       -0.53      1.13 o
  -1  14   2        1.29       -0.20      1.36 o
   0  14   2        5.04        3.77      1.63 o
   1  14   2        0.30        1.05      1.40 o
  -9   1   3        1.39        1.13      0.95 o
  -8   1   3        0.47        0.44      0.55 o
  -7   1   3        5.68        7.27      0.77 o
  -6   1   3        6.22        6.09      0.51 o
  -5   1   3        9.06        8.92      0.51 o
  -4   1   3       48.38       45.88      0.74 o
  -3   1   3       34.55       34.89      0.68 o
  -2   1   3        3.17        3.52      0.33 o
  -1   1   3      172.28      185.18      1.80 o
   0   1   3      120.32      115.69      1.46 o
   1   1   3       69.04       70.87      2.21 o
   2   1   3       11.49       10.53      1.73 o
  -9   2   3        2.63        2.41      1.05 o
  -8   2   3        1.37        1.61      0.60 o
  -7   2   3       35.66       41.28      1.31 o
  -6   2   3        3.26        3.30      0.43 o
  -5   2   3       67.13       64.58      1.20 o
  -4   2   3       52.68       55.55      0.91 o
  -3   2   3       98.93       93.82      1.43 o
  -2   2   3     1567.22     1524.58     11.65 o
  -1   2   3       46.98       45.42      0.88 o
   0   2   3       77.08       80.84      1.20 o
   1   2   3      391.74      419.34      7.79 o
   2   2   3       18.40       18.59      1.86 o
  -9   3   3        0.16        0.69      1.20 o
  -8   3   3        2.68        2.17      0.79 o
  -7   3   3        0.14       -0.38      0.49 o
  -6   3   3       14.15       13.94      0.70 o
  -5   3   3       14.16       15.37      0.67 o
  -4   3   3       11.83       10.61      0.50 o
  -3   3   3       41.32       43.47      0.83 o
  -2   3   3      217.42      207.52      1.82 o
  -1   3   3      302.49      289.72      2.76 o
   0   3   3       62.28       60.29      1.42 o
   1   3   3       40.81       41.26      1.97 o
   2   3   3        5.59        6.69      1.12 o
  -9   4   3        0.33        0.43      1.52 o
  -8   4   3        0.21        0.02      0.81 o
  -7   4   3       25.09       21.05      1.47 o
  -6   4   3      104.11      113.11      2.46 o
  -5   4   3        0.45        0.43      0.29 o
  -4   4   3       22.09       22.50      0.73 o
  -3   4   3      688.01      711.88      5.28 o
  -2   4   3      340.74      333.25      3.28 o
  -1   4   3      313.09      320.21      4.59 o
   0   4   3       72.12       70.29      1.41 o
   1   4   3      178.94      181.31      4.22 o
  -8   5   3        5.72        5.46      1.25 o
  -7   5   3        0.26        0.63      0.65 o
  -6   5   3       18.48       19.72      1.05 o
  -5   5   3        0.31       -0.06      0.29 o
  -4   5   3       16.03       16.21      0.66 o
  -3   5   3       46.07       49.20      1.12 o
  -2   5   3        1.89        1.46      0.39 o
  -1   5   3        2.42        3.40      0.60 o
   0   5   3       77.77       79.93      1.33 o
   1   5   3       58.07       58.53      2.03 o
  -8   6   3        1.90        2.14      1.23 o
  -7   6   3        1.22        1.26      0.74 o
  -6   6   3       33.25       33.21      2.19 o
  -5   6   3        9.34        8.37      0.65 o
  -4   6   3       14.02       12.63      0.71 o
  -3   6   3       21.60       22.84      1.01 o
  -2   6   3        5.23        4.94      0.59 o
  -1   6   3       18.96       16.43      1.37 o
   0   6   3       41.00       45.97      1.74 o
   1   6   3       37.47       42.10      2.91 o
  -8   7   3        0.59        1.74      0.86 o
  -7   7   3        0.02        0.23      1.41 o
  -6   7   3       29.83       30.70      1.60 o
  -5   7   3       13.89       13.03      1.04 o
  -4   7   3        1.79        0.53      0.48 o
  -3   7   3       16.75       17.02      1.01 o
  -2   7   3       27.51       29.64      1.45 o
  -1   7   3       35.50       36.23      1.38 o
   0   7   3       41.38       39.23      1.59 o
   1   7   3        0.17       -0.11      0.68 o
   2   7   3        1.98        1.61      1.12 o
  -8   8   3        3.37        4.18      1.51 o
  -7   8   3        6.82        8.68      1.41 o
  -6   8   3        6.24        6.56      1.09 o
  -5   8   3        1.19        1.32      0.68 o
  -4   8   3        8.65        8.55      0.85 o
  -3   8   3       14.27       15.89      0.91 o
  -2   8   3      102.17      107.23      2.52 o
  -1   8   3       36.67       36.95      1.37 o
   0   8   3      128.55      128.77      2.54 o
   1   8   3        5.27        3.89      1.43 o
   2   8   3       18.35       23.17      2.85 o
  -7   9   3        3.77        4.94      1.25 o
  -6   9   3        9.58       12.55      1.32 o
  -5   9   3        2.31        2.70      0.84 o
  -4   9   3        6.29        5.45      0.94 o
  -3   9   3       16.93       14.27      1.48 o
  -2   9   3       20.65       19.45      1.32 o
  -1   9   3       14.49       14.78      1.13 o
   0   9   3       81.80       88.79      2.56 o
   1   9   3       14.11       12.30      2.42 o
   2   9   3       52.91       56.14      3.72 o
  -7  10   3        0.33        0.97      2.85 o
  -6  10   3        1.50        2.01      1.13 o
  -5  10   3        3.55        2.03      1.69 o
  -4  10   3        3.82        2.39      0.87 o
  -3  10   3        3.00        2.02      0.76 o
  -2  10   3       20.88       22.47      2.82 o
  -1  10   3       12.53       15.69      1.26 o
   0  10   3       25.65       25.88      2.29 o
   1  10   3       14.50       14.34      1.75 o
   2  10   3       11.24       10.29      2.23 o
  -6  11   3        0.51       -0.53      1.61 o
  -5  11   3        0.34       -0.10      1.52 o
  -4  11   3        2.49        0.89      0.80 o
  -3  11   3        6.91        6.10      1.09 o
  -2  11   3        4.69        4.10      0.86 o
  -1  11   3        0.10       -0.29      0.61 o
   0  11   3       17.33       11.72      1.66 o
   1  11   3        5.20        5.20      1.86 o
  -5  12   3        0.21       -0.45      0.88 o
  -4  12   3        1.35        1.52      1.17 o
  -3  12   3        1.41       -0.22      0.78 o
  -2  12   3        1.02       -0.14      0.67 o
  -1  12   3        1.91        0.54      0.88 o
   0  12   3        1.90        1.36      1.49 o
   1  12   3        5.18        1.49      1.49 o
  -4  13   3        5.62        6.05      1.24 o
  -3  13   3        0.19       -0.05      0.81 o
  -2  13   3        1.78        1.12      0.86 o
  -1  13   3        7.72       12.89      2.85 o
   0  13   3        0.56        0.99      1.61 o
   1  13   3        2.61        0.87      1.49 o
  -9   0   4        0.61        0.82      1.39 o
  -8   0   4       10.89       11.47      1.97 o
  -7   0   4       49.19       52.73      2.79 o
  -6   0   4       10.39       10.17      0.95 o
  -5   0   4        6.70        7.51      0.54 o
  -4   0   4      204.60      207.33      3.34 o
  -3   0   4        0.08       -0.30      0.77 o
  -2   0   4       99.04      112.45      3.00 o
  -1   0   4      207.32      206.68      3.59 o
   0   0   4      178.52      208.00      5.26 o
  -9   1   4        0.42        0.45      0.90 o
  -8   1   4        0.12        0.81      0.86 o
  -7   1   4        3.92        3.51      0.58 o
  -6   1   4        9.64        8.89      0.68 o
  -5   1   4       14.27       13.83      0.64 o
  -4   1   4       23.76       24.56      0.72 o
  -3   1   4       22.11       21.26      1.06 o
  -2   1   4      103.58      104.10      1.56 o
  -1   1   4       47.64       49.17      1.34 o
   0   1   4       44.01       51.27      2.02 o
   1   1   4       42.15       40.99      2.37 o
   2   1   4       40.76       41.27      3.72 o
  -9   2   4        0.64        0.45      0.89 o
  -8   2   4        9.30        9.27      1.27 o
  -7   2   4       46.53       55.48      2.97 o
  -6   2   4       28.35       27.59      1.21 o
  -5   2   4        2.11        1.02      0.33 o
  -4   2   4       62.95       67.46      1.23 o
  -3   2   4      514.57      538.35      5.11 o
  -2   2   4      378.54      381.25      4.10 o
  -1   2   4      122.18      133.08      2.36 o
   0   2   4      122.91      135.07      2.76 o
   1   2   4       77.60       74.55      3.14 o
   2   2   4        0.60       -0.12      0.87 o
   3   2   4       62.90       68.91      3.84 o
  -9   3   4        0.00        1.78      1.25 o
  -8   3   4        0.90        0.74      0.80 o
  -7   3   4        5.87        5.75      0.82 o
  -6   3   4        4.76        5.12      0.55 o
  -5   3   4       42.61       41.63      1.00 o
  -4   3   4       14.54       13.59      0.63 o
  -3   3   4      108.72      110.77      1.57 o
  -2   3   4      170.98      173.17      2.72 o
  -1   3   4       19.73       18.45      0.95 o
   0   3   4       59.20       60.58      1.76 o
   1   3   4       25.95       22.84      1.90 o
   2   3   4       13.09       12.02      1.73 o
  -9   4   4        0.28        0.45      1.21 o
  -8   4   4        0.58        0.53      0.77 o
  -7   4   4       20.10       18.29      1.50 o
  -6   4   4        3.95        3.10      0.73 o
  -5   4   4        7.93        7.28      0.50 o
  -4   4   4       14.99       15.77      0.93 o
  -3   4   4      131.38      124.93      1.98 o
  -2   4   4      115.27      114.44      2.36 o
  -1   4   4        4.73        4.32      0.63 o
   0   4   4      157.46      176.73      3.58 o
   1   4   4       18.32       19.04      3.53 o
   2   4   4        0.23        1.61      0.62 o
  -9   5   4        0.81        2.00      2.04 o
  -8   5   4        2.15        1.38      0.98 o
  -7   5   4       15.44       14.84      1.56 o
  -6   5   4        6.71        6.85      0.82 o
  -5   5   4        1.54        1.43      0.40 o
  -4   5   4       37.86       40.33      1.06 o
  -3   5   4      132.30      138.12      2.30 o
  -2   5   4       42.93       45.35      1.38 o
  -1   5   4       13.53       12.92      0.76 o
   0   5   4       25.68       30.00      1.84 o
   1   5   4        4.34        4.01      1.49 o
  -8   6   4        0.47        0.02      0.94 o
  -7   6   4        0.85       -0.36      0.65 o
  -6   6   4        1.55        0.07      0.65 o
  -5   6   4        1.36       -0.13      0.53 o
  -4   6   4        2.04        2.08      0.50 o
  -3   6   4       10.50        8.50      0.76 o
  -2   6   4       10.76        8.87      0.85 o
  -1   6   4       89.63       88.95      2.27 o
   0   6   4       39.09       42.50      1.72 o
  -8   7   4        0.23        0.03      0.84 o
  -7   7   4        0.92        0.96      0.84 o
  -6   7   4        1.38        0.35      0.73 o
  -5   7   4        4.85        5.27      0.95 o
  -4   7   4        9.43        9.67      1.09 o
  -3   7   4        2.11        2.11      0.71 o
  -2   7   4       12.10       11.29      1.33 o
  -1   7   4       94.45       96.11      3.21 o
   0   7   4        0.11       -0.32      0.57 o
  -8   8   4        0.40        6.69      2.85 o
  -7   8   4        1.41        0.62      0.89 o
  -6   8   4        1.92        1.07      0.89 o
  -5   8   4        7.97        6.87      1.07 o
  -4   8   4        4.35        3.58      0.88 o
  -3   8   4       10.86       11.27      1.21 o
  -2   8   4       11.71       11.13      1.46 o
  -1   8   4       57.34       60.16      2.25 o
   0   8   4        1.26        1.44      0.71 o
   1   8   4        1.96        1.32      0.98 o
  -7   9   4        0.85       -0.32      1.01 o
  -6   9   4        5.46        4.00      0.98 o
  -5   9   4        0.01       -0.68      0.68 o
  -4   9   4       13.31       11.35      1.31 o
  -3   9   4        5.12        4.35      0.94 o
  -2   9   4        0.46        0.06      0.69 o
  -1   9   4       15.09       14.51      1.39 o
   0   9   4       15.64       14.16      1.69 o
   1   9   4        5.71        6.34      2.35 o
  -6  10   4        1.55        1.02      1.99 o
  -5  10   4        1.40        0.85      0.94 o
  -4  10   4        5.90        5.34      1.09 o
  -3  10   4        7.87        5.58      0.95 o
  -2  10   4        8.81        8.80      1.25 o
  -1  10   4       15.19       14.93      1.52 o
   0  10   4        1.92        1.45      1.10 o
   1  10   4       18.22       23.42      3.22 o
  -6  11   4        0.84       -0.91      1.85 o
  -5  11   4        0.29       -0.66      1.50 o
  -4  11   4        0.19       -0.79      1.24 o
  -3  11   4        7.51        5.81      1.08 o
  -2  11   4        5.95        6.10      1.15 o
  -1  11   4        0.68       -0.04      1.54 o
   0  11   4        9.57        8.53      1.75 o
   1  11   4        9.34       10.66      2.60 o
  -5  12   4        0.03       -0.71      1.57 o
  -4  12   4        1.17        0.45      0.94 o
  -3  12   4        1.12        0.37      0.80 o
  -2  12   4        0.61       -0.26      1.03 o
  -1  12   4        1.45        1.97      1.70 o
   0  12   4        2.63        1.24      1.49 o
  -3  13   4        0.94        0.66      1.00 o
  -2  13   4        0.18        2.68      1.98 o
  -1  13   4        0.43       -0.37      1.49 o
   0  13   4        2.20        2.60      1.86 o
  -9   1   5        0.03       -0.55      0.94 o
  -8   1   5        0.74        1.29      0.89 o
  -7   1   5        4.93        4.40      1.07 o
  -6   1   5        0.49        0.16      0.40 o
  -5   1   5        4.13        4.65      0.58 o
  -4   1   5        0.15        0.24      0.46 o
  -3   1   5       25.42       28.17      1.48 o
  -2   1   5       10.19       10.26      1.06 o
  -1   1   5       69.61       72.92      2.63 o
   0   1   5       51.46       52.40      2.77 o
  -9   2   5        0.32        1.10      1.03 o
  -8   2   5       28.50       30.51      2.14 o
  -7   2   5        2.15        0.86      0.83 o
  -6   2   5        3.21        1.59      0.55 o
  -5   2   5       51.77       55.82      1.21 o
  -4   2   5       23.58       21.49      1.10 o
  -3   2   5       54.89       55.18      1.67 o
  -2   2   5        8.77        8.21      0.95 o
  -1   2   5       88.04      103.52      3.11 o
   0   2   5       21.67       16.96      1.80 o
   1   2   5        2.54        0.37      1.49 o
  -9   3   5        0.21        1.10      1.22 o
  -8   3   5        2.23        1.76      0.98 o
  -7   3   5        4.96        4.62      1.06 o
  -6   3   5        2.21        1.98      0.59 o
  -5   3   5        1.65        1.27      0.41 o
  -4   3   5       12.40       11.74      0.86 o
  -3   3   5        3.22        2.44      0.52 o
  -2   3   5      113.38      119.78      3.37 o
  -1   3   5        0.05       -0.24      0.60 o
   0   3   5        2.47        1.75      0.72 o
   1   3   5       28.83       30.28      2.52 o
  -9   4   5        0.07       -0.34      1.17 o
  -8   4   5        8.15       11.21      1.75 o
  -7   4   5       17.32       14.89      1.21 o
  -6   4   5        0.50        0.13      0.57 o
  -5   4   5        3.47        2.61      0.64 o
  -4   4   5      137.22      149.86      2.63 o
  -3   4   5       29.56       26.97      1.93 o
  -2   4   5       10.72       10.47      1.17 o
  -1   4   5        2.73        2.68      0.72 o
   0   4   5       16.49       16.71      1.06 o
   1   4   5        1.97        1.14      1.10 o
  -8   5   5        0.16        0.66      1.02 o
  -7   5   5        0.82        0.00      1.04 o
  -6   5   5        0.97        0.40      0.63 o
  -5   5   5        3.28        2.15      0.65 o
  -4   5   5       37.25       39.64      1.95 o
  -3   5   5        3.13        2.56      0.85 o
  -2   5   5       32.13       34.48      2.31 o
  -1   5   5       16.24       17.73      1.28 o
   0   5   5        2.12        1.66      1.24 o
  -8   6   5        1.35        1.88      1.25 o
  -7   6   5        0.56       -0.49      0.93 o
  -6   6   5       10.16        8.41      1.36 o
  -5   6   5        0.17       -0.14      0.64 o
  -4   6   5       45.43       49.28      1.81 o
  -3   6   5       39.54       42.20      1.68 o
  -2   6   5      114.41      128.51      3.84 o
  -1   6   5        5.46        4.29      0.77 o
   0   6   5       14.15       13.60      2.13 o
  -8   7   5        0.12        0.14      1.57 o
  -7   7   5        2.02        1.69      1.11 o
  -6   7   5        0.26       -0.49      1.09 o
  -5   7   5       12.73       11.31      1.26 o
  -4   7   5       19.65       19.63      1.66 o
  -3   7   5        7.08        7.21      1.05 o
  -2   7   5       24.09       22.68      3.02 o
  -1   7   5       33.91       31.47      2.54 o
   0   7   5        4.49        3.73      1.63 o
  -7   8   5        1.48        0.76      0.92 o
  -6   8   5        1.23        0.18      0.84 o
  -5   8   5        4.74        3.14      0.96 o
  -4   8   5        7.26        7.86      1.47 o
  -3   8   5       22.78       24.59      2.14 o
  -2   8   5       33.98       32.09      2.27 o
  -1   8   5       48.68       54.13      4.20 o
   0   8   5        1.68        1.34      1.57 o
  -7   9   5        3.05        2.46      1.17 o
  -6   9   5        1.08        0.45      1.11 o
  -5   9   5        0.54        0.38      0.92 o
  -4   9   5        2.96        1.27      0.90 o
  -3   9   5        6.76        5.00      1.37 o
  -2   9   5        2.10        1.93      1.12 o
  -1   9   5        9.73        9.43      1.58 o
   0   9   5        1.90        0.50      1.49 o
  -6  10   5        0.67        2.08      2.30 o
  -5  10   5        1.57       -1.62      1.62 o
  -4  10   5        3.61        2.49      1.38 o
  -3  10   5        3.13        3.86      1.62 o
  -2  10   5        0.31        0.55      1.25 o
  -1  10   5        2.50        2.25      1.20 o
   0  10   5        7.27        5.15      1.39 o
  -5  11   5        0.07       -0.76      1.83 o
  -4  11   5        0.11       -0.56      1.81 o
  -3  11   5        0.10       -0.17      1.81 o
  -2  11   5        0.37       -0.57      1.27 o
  -1  11   5        0.97        1.21      1.51 o
   0  11   5        9.98        5.87      1.71 o
  -4  12   5        0.63        0.55      1.55 o
  -3  12   5        2.98        2.19      1.33 o
  -2  12   5        3.16        3.20      1.37 o
  -1  12   5        1.67        0.47      2.49 o
   0  12   5        4.44        2.85      1.98 o
  -9   0   6       18.00       24.94      3.22 o
  -8   0   6       21.54       22.32      3.53 o
  -7   0   6        1.13        1.30      1.31 o
  -6   0   6       16.43       14.82      2.48 o
  -5   0   6       77.38       90.21      4.23 o
  -4   0   6       20.90       27.06      6.94 o
  -3   0   6       11.49       10.92      2.35 o
  -2   0   6      147.48      167.56      5.38 o
  -1   0   6       43.08       48.58      4.71 o
   0   0   6        9.28        8.80      2.23 o
  -9   1   6        0.33        0.06      1.09 o
  -8   1   6        0.87        1.37      1.03 o
  -7   1   6        1.39        0.25      0.81 o
  -6   1   6        0.02       -0.04      0.71 o
  -5   1   6        3.95        2.77      0.82 o
  -4   1   6        0.82       -0.16      0.72 o
  -3   1   6       17.94       18.43      1.42 o
  -2   1   6        9.18       11.47      1.90 o
  -1   1   6        0.65       -0.17      0.95 o
   0   1   6        2.44        1.79      1.19 o
  -9   2   6        1.14        0.47      1.12 o
  -8   2   6        4.99        3.09      1.15 o
  -7   2   6        0.80        0.40      0.83 o
  -6   2   6        2.08        2.34      0.86 o
  -5   2   6        5.70        4.58      0.99 o
  -4   2   6        8.29        6.96      1.10 o
  -3   2   6        2.16        3.43      0.83 o
  -2   2   6        1.13        0.67      0.78 o
  -1   2   6        9.79       11.36      1.43 o
   0   2   6        3.83        4.18      1.26 o
  -9   3   6        0.47       -0.15      1.30 o
  -8   3   6        1.78        3.52      1.11 o
  -7   3   6        1.00        0.54      1.00 o
  -6   3   6        1.66        1.03      0.83 o
  -5   3   6        1.80        1.10      0.75 o
  -4   3   6        5.44        5.26      0.77 o
  -3   3   6       22.61       23.22      1.60 o
  -2   3   6       11.92       11.50      1.47 o
  -1   3   6        1.65        1.09      0.89 o
   0   3   6        3.26        3.05      1.01 o
  -8   4   6        0.86        2.16      1.31 o
  -7   4   6        2.87        1.86      1.39 o
  -6   4   6        5.15        5.61      1.20 o
  -5   4   6        1.85        1.00      0.78 o
  -4   4   6       38.99       34.92      3.57 o
  -3   4   6       90.41      104.20      5.33 o
  -2   4   6        8.23        7.83      1.24 o
  -1   4   6        7.55        6.70      1.52 o
   0   4   6        6.65        4.59      2.48 o
  -8   5   6        2.43        3.63      1.43 o
  -7   5   6        1.07        1.27      1.19 o
  -6   5   6        2.18       -0.05      0.82 o
  -5   5   6       11.31        9.91      1.26 o
  -4   5   6       15.21       15.44      1.65 o
  -3   5   6       43.85       46.35      3.65 o
  -2   5   6       18.75       16.00      1.56 o
  -1   5   6       11.00        8.97      1.24 o
   0   5   6        5.83        5.73      1.90 o
  -8   6   6        0.27        1.30      1.33 o
  -7   6   6        0.32        0.37      1.11 o
  -6   6   6        2.20        1.49      0.87 o
  -5   6   6       10.21        9.53      2.46 o
  -4   6   6        2.66        1.62      0.91 o
  -3   6   6       11.18        8.39      1.37 o
  -2   6   6       45.10       48.20      2.53 o
  -1   6   6        3.40        3.80      1.90 o
   0   6   6        4.77        1.23      1.58 o
  -7   7   6        0.00       -0.27      1.14 o
  -6   7   6        0.42       -0.30      0.77 o
  -5   7   6        9.30        9.36      1.58 o
  -4   7   6        0.06       -0.54      1.10 o
  -3   7   6        2.50        1.58      0.94 o
  -2   7   6       12.78       10.22      2.29 o
  -1   7   6        1.94        0.35      1.71 o
   0   7   6        3.11       -0.47      2.29 o
  -7   8   6        1.11       -0.24      1.78 o
  -6   8   6        1.87       -0.26      0.92 o
  -5   8   6        2.65        0.83      1.70 o
  -4   8   6        2.99        1.63      0.99 o
  -3   8   6        4.77        4.02      1.59 o
  -2   8   6        8.76       10.73      2.50 o
  -1   8   6        5.73        3.18      1.99 o
   0   8   6        4.85        3.88      1.85 o
  -6   9   6        0.44       -1.70      1.70 o
  -5   9   6        6.03        4.13      1.15 o
  -4   9   6        1.87        0.12      1.47 o
  -3   9   6        2.69       -0.20      1.74 o
  -2   9   6        3.52        0.89      1.83 o
  -1   9   6        1.50        2.33      1.99 o
   0   9   6        0.55       -1.27      3.53 o
  -5  10   6        0.10        0.07      1.89 o
  -4  10   6        1.12       -1.04      1.38 o
  -3  10   6        1.21       -1.09      1.09 o
  -2  10   6        0.41       -0.95      1.80 o
  -1  10   6        1.28       -1.76      1.76 o
   0  10   6        1.60       -1.12      2.11 o
  -4  11   6        0.76        5.14      3.40 o
  -3  11   6        2.19        0.27      1.37 o
  -2  11   6        0.46       -1.48      1.48 o
  -1  11   6        0.40       -2.48      2.48 o
  -8   1   7        1.11        0.77      1.07 o
  -7   1   7        0.23       -0.54      0.97 o
  -6   1   7        1.95        1.14      1.05 o
  -5   1   7        1.17        0.18      0.84 o
  -4   1   7        1.77        1.54      0.88 o
  -3   1   7        4.04        3.77      1.09 o
  -2   1   7        1.38       -0.39      1.05 o
  -1   1   7        2.06        0.26      1.86 o
   0   1   7        8.58        9.66      1.61 o
  -8   2   7        0.63        0.47      1.09 o
  -7   2   7        1.25       -0.14      0.94 o
  -6   2   7       12.35        9.78      1.46 o
  -5   2   7        3.21        3.30      1.08 o
  -4   2   7        6.31        4.99      1.14 o
  -3   2   7        2.43        0.55      0.84 o
  -2   2   7       13.41       10.20      1.52 o
  -1   2   7        5.15        1.61      1.49 o
   0   2   7        3.16        3.97      2.23 o
  -8   3   7        0.57       -0.93      1.75 o
  -7   3   7        0.00       -0.83      1.40 o
  -6   3   7        0.59       -0.21      0.94 o
  -5   3   7        0.33        0.12      0.88 o
  -4   3   7       13.15       11.85      1.40 o
  -3   3   7       30.59       26.67      3.01 o
  -2   3   7        2.60        1.35      1.05 o
  -1   3   7        2.05        0.24      1.19 o
   0   3   7       29.21       25.90      4.09 o
  -8   4   7        0.05       -0.39      1.28 o
  -7   4   7        0.02       -1.02      1.02 o
  -6   4   7        0.56       -0.16      0.96 o
  -5   4   7        1.63       -0.59      0.87 o
  -4   4   7        4.70        4.08      1.13 o
  -3   4   7       12.79       13.81      1.68 o
  -2   4   7        0.37       -1.05      1.05 o
  -1   4   7        3.28        3.23      1.92 o
   0   4   7       15.81       18.84      3.72 o
  -8   5   7        0.06       -1.12      1.12 o
  -7   5   7        0.11       -0.91      1.10 o
  -6   5   7        1.55       -0.43      0.97 o
  -5   5   7        2.12        0.66      0.98 o
  -4   5   7        0.94        0.13      0.90 o
  -3   5   7       10.48        8.56      1.42 o
  -2   5   7        0.49       -1.61      1.61 o
  -1   5   7        2.06       -1.40      2.54 o
   0   5   7        3.29        1.86      2.85 o
  -7   6   7        4.32        4.21      1.64 o
  -6   6   7        0.06       -0.83      1.12 o
  -5   6   7       12.36       10.32      1.72 o
  -4   6   7       21.25       16.44      1.97 o
  -3   6   7       35.80       40.71      3.20 o
  -2   6   7        0.82       -1.92      1.92 o
  -1   6   7        1.50        1.24      1.93 o
   0   6   7        4.04        3.47      2.97 o
  -7   7   7        0.47       -1.06      2.35 o
  -6   7   7        7.82        6.53      1.66 o
  -5   7   7        7.37        4.39      1.36 o
  -4   7   7        2.81        0.09      2.08 o
  -3   7   7        8.08        6.02      2.34 o
  -2   7   7        2.63       -1.76      1.76 o
  -1   7   7        0.24       -1.16      1.87 o
   0   7   7        0.83        0.99      2.48 o
  -6   8   7        2.53        1.45      1.36 o
  -5   8   7        1.56       -0.08      2.33 o
  -4   8   7        0.27       -3.97      3.97 o
  -3   8   7        3.56       -1.96      1.96 o
  -2   8   7        3.27        0.12      2.14 o
  -1   8   7        1.55       -0.54      2.05 o
   0   8   7        1.18        4.71      2.85 o
  -5   9   7        0.11       -1.73      2.11 o
  -4   9   7        2.03       -2.60      2.60 o
  -3   9   7        0.94       -2.85      2.85 o
  -2   9   7        0.61       -2.01      2.01 o
  -1   9   7        0.37       -1.29      2.97 o
  -3  10   7        2.22       -1.17      2.31 o
  -2  10   7        2.37       -2.29      2.29 o
  -8   0   8        0.18       -0.85      2.29 o
  -7   0   8        4.57        2.68      2.11 o
  -6   0   8        6.88        5.17      2.11 o
  -5   0   8        0.01       -0.13      1.35 o
  -4   0   8        0.15       -1.39      1.39 o
  -3   0   8       18.14       13.80      2.42 o
  -2   0   8        4.16       -2.11      2.11 o
  -1   0   8        5.25        2.73      2.23 o
  -8   1   8        0.17       -1.13      1.13 o
  -7   1   8        0.13       -1.57      2.04 o
  -6   1   8        0.15       -0.33      0.96 o
  -5   1   8        1.19       -0.91      1.29 o
  -4   1   8        2.84       -0.85      1.13 o
  -3   1   8        2.07       -0.33      1.09 o
  -2   1   8        0.91       -1.61      1.61 o
  -1   1   8        1.92       -0.62      2.23 o
  -8   2   8        0.18       -0.37      1.71 o
  -7   2   8        0.89       -0.46      1.12 o
  -6   2   8        0.58        0.15      1.07 o
  -5   2   8        3.46        2.35      1.25 o
  -4   2   8       10.61       11.39      1.56 o
  -3   2   8        2.19        0.00      1.15 o
  -2   2   8        0.12       -1.67      1.67 o
  -1   2   8        2.04        2.48      2.73 o
   0   2   8        6.74        8.92      2.60 o
  -7   3   8        0.33        0.75      1.29 o
  -6   3   8        0.01       -1.15      1.15 o
  -5   3   8        1.19       -0.68      1.11 o
  -4   3   8        7.60        4.59      1.29 o
  -3   3   8        0.55       -0.99      0.99 o
  -2   3   8        2.04       -0.89      1.74 o
  -1   3   8        4.68        1.73      2.85 o
   0   3   8        9.67       14.75      3.22 o
  -7   4   8        2.68        1.73      1.40 o
  -6   4   8        0.26       -0.11      1.18 o
  -5   4   8        6.70        4.25      1.41 o
  -4   4   8       22.18       19.77      2.16 o
  -3   4   8        0.88       -1.85      1.85 o
  -2   4   8        0.10       -1.78      1.78 o
  -1   4   8        1.39       -0.12      2.85 o
  -7   5   8        0.30       -0.40      1.63 o
  -6   5   8        1.37       -0.35      1.47 o
  -5   5   8        1.90       -0.70      1.22 o
  -4   5   8       13.29       10.01      1.77 o
  -3   5   8        2.56       -2.11      2.11 o
  -2   5   8        0.46       -1.83      1.83 o
  -1   5   8        7.85        6.94      3.72 o
   0   5   8        8.09       13.14      3.35 o
  -6   6   8        1.52       -1.79      2.41 o
  -5   6   8        0.15       -1.39      1.39 o
  -4   6   8        2.76       -2.67      3.41 o
  -3   6   8        1.82       -1.08      2.25 o
  -2   6   8        0.22       -1.83      1.83 o
  -1   6   8        1.36        0.25      3.35 o
   0   6   8        2.18        4.96      2.60 o
  -5   7   8        1.19       -2.29      2.29 o
  -4   7   8        0.80       -2.78      3.97 o
  -3   7   8        1.23       -2.11      2.11 o
  -2   7   8        0.72       -2.42      2.42 o
  -1   7   8        0.63       -0.16      1.99 o
  -4   8   8        0.06       -2.73      2.73 o
  -3   8   8        0.82       -2.73      2.73 o
  -6   1   9        1.32       -1.16      1.16 o
  -5   1   9        3.04        0.21      1.37 o
  -4   1   9        0.19       -1.15      1.15 o
  -3   1   9        0.39       -1.64      1.64 o
  -2   1   9        0.98       -2.60      2.60 o
  -6   2   9        0.24       -1.10      1.24 o
  -5   2   9        5.21        2.96      1.48 o
  -4   2   9        0.05       -1.24      1.24 o
  -3   2   9        0.61       -0.99      2.73 o
  -2   2   9        3.16        1.24      3.22 o
  -6   3   9        0.01       -2.06      2.06 o
  -5   3   9        3.48       -0.41      1.23 o
  -4   3   9        3.74       -2.28      2.28 o
  -3   3   9        0.40       -2.17      2.17 o
  -5   4   9        5.31        1.48      2.50 o
  -4   4   9        4.46       -1.67      2.28 o
  -3   4   9        0.13       -2.54      2.54 o
  -2   4   9        0.53       -2.85      2.85 o
  -4   5   9        0.89       -2.15      2.15 o
  -3   5   9        0.16       -1.73      3.22 o
 
